# Supplementary material for: Mucosal vaccination clears Clostridioides difficile colonization
Source: Nature. 2026 Feb 18;652(8112):1289–97. doi: 10.1038/s41586-026-10138-x (PMC13128438; doi:10.1038/s41586-026-10138-x)
Supplement: Supplementary file 3 — Expression and purification conditions of the 16 putative C. difficile non-toxin antigens. /, non-applicable; ””, same conditions as above; Y, yes, able to express; N, no, unable to express [file 41586_2026_10138_MOESM3_ESM.xlsx]

## Sheet: Sheet 1
Candidate Non-Toxin Antigen	Molecular Weight (kDa)	Expression	Solubility	Elution Volume off S200 Sizing Column (mL)	Monomeric/Oligomeric?	Final Buffer	Yield (mg/L)
Polysaccharide deacetylase	30	Y	Sol.	17-19	Monomeric	20 mM HEPES, pH 8.0, 100 mM NaCl	1.5
C40 peptidase 1	41	Y	Insol.	13-15	Dimeric	""	1.67
C40 peptidase 2	36	Y	Sol.	21-22	Monomeric	""	1.73
FlgG	30	Y	Sol.	9-11	Oligomeric	""	0.208
FlgE	37	Y	Sol.	8-10	Oligomeric	""	0.208
FlgK	50	Y	Sol.	9-10	Oligomeric	""	0.271
FlgD	24	Y	Sol.	18-20	Monomeric	""	0.297
FliD	59	Y	Sol.	8-10	Oligomeric	""	0.302
DUF3794 domain-containing protein	21	Y	Sol.	15-16	Monomeric	""	0.708
NlpC/p60 protein	60	Y	Insol.	/	Monomeric	20 mM Tris pH 8.0, 100 mM NaCl,100 mM Imidazole	0.142
Cell wall protein 12	57	Y	Insol.	/	Dimeric	""	0.00065
Cell wall protein 21	61	Y	Sol.	8-10	Oligomeric	20 mM HEPES, pH 8.0, 100 mM NaCl	0.138
S8 peptidase (CspC)	55	Y	Sol.	12-16	Monomeric/Dimeric	10 mM HEPES pH 7.5, 225 mM NaCl, 2 mM TCEP	2.2
N-acetylglucosaminidase	66	N	/	/	/	/	/
Glucosaminidase domain-containing protein	34	N	/	/	/	/	/
N-actylmuramyl-L-alanine amidase	36	N	/	/	/	/	/
