# Supplementary material for: Mucosal vaccination clears Clostridioides difficile colonization
Source: Nature. 2026 Feb 18;652(8112):1289–97. doi: 10.1038/s41586-026-10138-x (PMC13128438; doi:10.1038/s41586-026-10138-x)
Supplement: Supplementary file 4 — Plasmids and primers used in this study. [file 41586_2026_10138_MOESM4_ESM.xlsx]

## Sheet: Sheet 1
Antigen	GenBank Accession Number	Vector	Expression System	Primers (if applicable; 5' -> 3')	Plasmid Identifier
Polysaccharide deactylase	WP_003436667	pet47b(+)	E. coli BL21 DE3	GenScript synthesized	pBL1340
C40 peptidase 1	WP_009890599	""	""	""	pBL1343
C40 peptidase 2	WP_009892230	""	""	""	pBL1344
FlgG	WP_009888104	""	""	""	pBL1347
FlgE	WP_009888081	""	""	""	pBL1348
FlgK	WP_009892584	""	""	""	pBL1345
FlgD	WP_009888079	""	""	""	pBL1346
FliD	WP_009888060	""	""	""	pBL1352
DUF3794 domain-containing protein	WP_009890363	""	""	""	pBL1349
N-acetylglucosaminidase	WP_009892971	""	""	""	pBL1351
Glucosaminidase domain-containing protein	WP_009890365	""	""	""	pBL1341
N-actylmuramyl-L-alanine amidase	WP_009893723	""	""	""	pBL1342
NlpC/p60 protein	WP_009889145	""	""	""	pBL1353
Cell wall protein 12	WP_009893729	""	""	""	pBL1354
Cell wall protein 21	WP_009893883	""	""	""	pBL1355
S8 Peptidase (CspC)	WP_009890437	pet22	E. coli BL21*	""	pBL1356
VPI TcdAD285/287N	AJP10339.1	pCHis1622	Bacillus megaterium	tttaaacgttaacatgcttccaggtattcactc ; tatactccgccaaaattttttag	pBL1314
TcdB2D286/288N, L1106K	WBO16372.1	pCHis1622	""	Excised D286N/D288N from pBL1032; excised L1106K from pBL1304; religated into WT TcdB2 from pBL834	pBL1312
TcdB2D286/288N, L1106K, D1812G	WBO16372.1	pCHis1622	""	Used pBL1312 backbone and added gaaggattacttaattatggtttaggtctgatttc ; gaaatcagacctaaaccataattaagtaatccttc	pBL1338
