# Supplementary material for: Mucosal vaccination clears Clostridioides difficile colonization
Source: Nature. 2026 Feb 18;652(8112):1289–97. doi: 10.1038/s41586-026-10138-x (PMC13128438; doi:10.1038/s41586-026-10138-x)
Supplement: Supplementary file 6 — Source Data Fig. 1 [file 41586_2026_10138_MOESM6_ESM.xlsx]

## Sheet: Fig. 1b
Fig. 1b Survival Curve
Day of Death	RI Cocktail - R29201	IP Cocktail - R29201	PBS Only - R20291	dmLT Only - R20291
2			1
2			1
2			1
3			1
2				1
2				1
2				1
2				1
2				1
2			1
2			1
3			1
3			1
10			0
2				1
3				1
3				1
3				1
3				1
10	0
10	0
10	0
3	1
10	0
3	1
3	1
10	0
10	0
3	1
3		1
10		0
10		0
10		0
10		0
10		0
3		1
3		1
3		1
3		1

## Sheet: Fig. 1c,d,e
Body Weight Relative to Day 0 (%)
Day Post-Infection	RI Cocktail - R20291										IP Cocktail - R20291										PBS Only - R20291										dmLT Only - R20291
0	100	100	100	100	100	100	100	100	100	100	100	100	100	100	100	100	100	100	100	100		100	100	100	100	100	100	100	100	100	100	100	100	100	100	100	100	100	100	100
1	101	101.6	98.9	98.5	101	100	98.7	100.3	100.4	99.6	100	100.6	103.8	102	99.5	100.9	101.9	99.2	100	102.4		96.1	97.2	97.5	100	93.8	100	100.4	102.6	100.4	98	100	100.9	98.1	100	101.5	98.1	101.2	104.1	99.6
2	85.9	84.3	81.9	81.9	90.3	82	87.3	81.5	85.8	85.1	82.9	85.9	87.4	99.5	82.3	95.6	81.8	84.9	85.3	85.9		80.5	76.6	78.6	79.9	78.7	82	82.6	85.3	81.9	79.7	81.1	81.9	80.5	80.8	85.9	82.1	83.7	72.5	82
3	85.4	86.9	83.5	73	92.3	73.5	78.9	82.9	83.6	78.9	78.6	87.6	84.2	94.5	92.2	85.5	75.6	78.5	77.2	78.7		74.1							76.2							77.5	73.5	75.2
4	88.9	92.7	88.3		93.4			85.4	85.8			91	86.3	93	93.2	81.1													77.1
5	92	92.7	87.2		95.9			89.2	90.5			93.2	86.3	94.5	94.3	87.2													77.1
6	94.5	97.4	92		98			94.8	91.4			93.8	92.9	98.5	97.9	88.5													81.4
7	95.5	99.5	91.5		97.4			93.4	90.5			94.4	94	101.5	99	91.6													86.1
8	96	100	95.2		98			97.2	89.7			97.2	99.5	103.5	99	95.2													87.9
9	95	101	95.2		99.5			97.6	93.1			96	100.5	103.5	99.5	93.8													92.2
10	95.5	90	97.3		96.9			98.6	94.4			101.7	97.3	100.5	97.9	95.6													92.6

## Sheet: Fig. 1f
RI Colonization Burden (CFU/g feces)
Day Post-Infection	dmLT Only										NTA Cocktail
1	1.31705e+09	1.11426e+09	1.36662e+09	1.67726e+09	2.57888e+09				1.42395e+09	2.23214e+09	2.30155e+08	4.85751e+08	8.01282e+08	2.85388e+08	7.05418e+08	4.34833e+08		6.2004e+08	5.26685e+08	5.92201e+08
2		1.5528e+09	8.2021e+08	5.04032e+08	4.75888e+08	4.17462e+08		1.79598e+08	1.63185e+08	6.72468e+07		1.20192e+09	6.26566e+08	1.39665e+08		4.62963e+07		1.92901e+08	1.82927e+07	7.15229e+08
3			1.07759e+08	234375000	7.7723e+08	3.02683e+08	4.03462e+08		1.32856e+09			6.08407e+08	4.43892e+08	3.25521e+08	7.31605e+08	1.81159e+08	29296875	2.84738e+07	1.73933e+07	37500000
4	4.16667e+08	4.35606e+07	2.60417e+06	2.60417e+08	4.89812e+08	6.06796e+08	1.63246e+09	2.15517e+08	2.73058e+08	8.97989e+07	2.68735e+08	2.77218e+08	9.89583e+08	2.23214e+08	5.26094e+07	1.01496e+08	1.70455e+06	2.87908e+06	1.62338e+06	2.87224e+07
5		6.92734e+07		2.77666e+08	1.17041e+08		2.10674e+07	2.17662e+07	3.09245e+07	1.44928e+07	1.93452e+08	1.9685e+07	1.89394e+08	1.97209e+07	1.80921e+07	6.17284e+06	10000	10000	267094	1.78063e+06
6	9.48276e+06		1.94099e+07	8.11688e+06	6.75957e+07	9.74026e+06	7.23684e+06	3.69822e+06	1.77936e+06	9.20543e+06	4.44313e+07	3.67647e+07	1.31579e+07	4.08163e+07	6.98324e+06	8.33333e+06	10000	10000	10000	10000
7	2.76316e+07	1.36463e+08	5.04658e+07	3.62797e+07	7.10227e+07	1.00932e+07	9.33908e+06	5.22446e+06		1.36861e+07	6.80693e+06	2.27865e+07	23437500	1.37195e+07	1.19048e+07	75987.8	10000	10000	10000	84459.5
8	1.67112e+07	4.3239e+07		9.61538e+07	5.88235e+07		6.00962e+06	3.08642e+06	2.57491e+06	6.39535e+06	4.08163e+06	6.22172e+06	1.90058e+06	3.50877e+06	1.88679e+06	39370.1	10000	10000	26738	10000
9	8.36431e+06		3.64264e+07	1.30597e+07	1.62338e+07	5.17751e+06	5.17384e+06	3.78788e+06	2.26131e+06	7.97872e+06	2.79851e+06	2.39234e+06	4.43262e+06	1.18297e+07	7.27273e+06	10000	93457.9	34246.6	39494.5	160714
10	1.23239e+07	3.45622e+07	7.7821e+06	9.29752e+06	1.54028e+07	7.89474e+06	6.14754e+06	1.5343e+06	2.99202e+06		9.5057e+06	8.47458e+06	3.88199e+06	4.54545e+07	8.29646e+07	10000		10000	10000	10000

## Sheet: Fig. 1g
IP Colonization Burden (CFU/g feces)
Day Post-Infection	dmLT Only										NTA Cocktail
1	2.08333e+08	5.78704e+08	2.22684e+08	4.23825e+08	234375000	5.59701e+08	1.51547e+09	7.28778e+08	2.77991e+08	1.77191e+09	7.1977e+07	4.66418e+07	1.02124e+08	5.9419e+09	5.89623e+08	1.60092e+08	6.32591e+07	6.04839e+07	1.14329e+08	1.43086e+08
2	3.49553e+08	4.2901e+08	2.28436e+08	3.66415e+08	6.51042e+07		3.10174e+08	4.70093e+08	-1.48339e+08	2.69397e+08	2.89352e+08	2.83747e+08	1.07759e+08	3.27568e+08	6.67735e+08	2.09497e+08		1.04749e+08	2.86172e+08	2.79018e+08
3		1.0679e+09	1.02919e+09	7.39247e+08	3.81098e+08	3.74251e+08	1.16404e+09	3.89004e+08	1.4119e+09	5.5583e+08	3.71392e+08	2.61038e+08	4.27692e+08	7.35803e+08	1.50966e+08	2.79851e+08	1.59057e+08	3.32447e+08	2.46305e+08	4.7089e+08
4	7.6486e+07	1.93299e+08	1.18972e+08	2.63799e+08	4.48258e+08		1.63399e+08	2.70833e+08	1.28425e+08	2.20588e+08	9.28218e+07	3.84615e+07	4.39257e+08	4.77829e+08	312500000	5.87774e+07	2.55102e+08	1.39095e+08	2.21631e+08	1.07759e+08
5	100000000	87500000	1.30988e+08		4.42635e+07	4.17781e+07	3.31704e+08		1.25916e+08	5.68182e+07	31250000	6.15157e+07	7.12928e+07	1.18787e+08	7.12928e+07	6.3962e+07	1.53789e+08	1.31686e+08	5.88038e+07	1.12792e+08
6	2.40385e+08	1.11607e+08	5.76037e+07			1.98807e+07	4.71698e+07	2.28102e+07	1.37868e+07	1.18172e+08	1.68568e+07		1.00309e+08		2.08768e+07	2.3827e+08	9.84252e+07	1.0101e+08	3.22878e+07	3.76074e+07
7	2.77094e+06	6.50289e+06	2.66768e+06	1.44509e+07	3.30033e+06	5.63789e+06	4.80769e+06		1.00733e+06	6.59824e+06	9.96016e+06	1.61082e+07	1.07883e+07	3.48985e+07	4.07088e+07	1.68312e+07	2.35215e+07	1.57563e+07	4.09836e+07	1.77191e+07
8	1.3601e+07	2.60417e+07	3.71287e+06	5.40123e+06	1.13095e+07	1.7297e+07	7.15488e+06	1.59513e+07		1.2987e+07	5.84795e+06	2.15517e+07	1.68919e+07	6.79348e+06	2.36967e+06	2.06147e+07	1.31234e+07	1.38504e+07	3.74251e+07	1.27924e+07
9	634058		1.08108e+06	1.31857e+07	2.25225e+06	3.30033e+06	3.60082e+06	5.99042e+06		3.83436e+06	6.2709e+06	7.71605e+06	1.53689e+07	8.18777e+06	7.66871e+06	1.25558e+07		2.08333e+07	2.15517e+07	9.89446e+06
10	1.03093e+06	935829	696594	6.03217e+06		8.29082e+06	3.78024e+06	5.31046e+06	5.39867e+06	4.60123e+06	8.77193e+06	4000000	1.16758e+07	1.00897e+07	7.32601e+06	7.62195e+06	1.90217e+07	1.36463e+07	6.94444e+06	9.64506e+06
