# Supplementary material for: Mucosal vaccination clears Clostridioides difficile colonization
Source: Nature. 2026 Feb 18;652(8112):1289–97. doi: 10.1038/s41586-026-10138-x (PMC13128438; doi:10.1038/s41586-026-10138-x)
Supplement: Supplementary file 7 — Source Data Fig. 2 [file 41586_2026_10138_MOESM7_ESM.xlsx]

## Sheet: Fig. 2b
RI - Survival
Day of Death Post-Infection	dmLT Only	Toxins + dmLT	Toxins + NTAs + dmLT
3	1
3	1
3	1
4	1
10	0
3	1
3	1
3	1
10	0
3	1
10		0
10		0
10		0
10		0
10		0
10		0
10		0
3		1
10		0
10		0
10			0
10			0
10			0
10			0
10			0
10			0
10			0
10			0
10			0
10			0
3	1
3	1
2	1
2	1
3	1
15	0
3	1
15	0
15	0
3	1
15		0
15		0
15		0
4		1
4		1
3		1
15		0
15		0
15		0
15		0
15			0
15			0
15			0
15			0
15			0
15			0
15			0
15			0
15			0

## Sheet: Fig. 2c
IP - Survival
Day of Death Post-Infection	dmLT Only	Toxins + dmLT	Toxins + NTAs + dmLT
2	1
3	1
2	1
3	1
2	1
3	1
3	1
3	1
3	1
3	1
10		0
10		0
10		0
10		0
10		0
10		0
10		0
10		0
10		0
10		0
10			0
10			0
10			0
10			0
10			0
10			0
10			0
10			0
10			0
10			0
3	1
15	0
3	1
15	0
3	1
3	1
3	1
4	1
4	1
3	1
15		0
15		0
15		0
15		0
15		0
15		0
15		0
15		0
15		0
15		0
15			0
15			0
15			0
15			0
15			0
15			0
15			0
15			0
15			0
15			0

## Sheet: Fig. 2d,e
Day Post Infection	dmLT Only (RI)																									Toxins + dmLT (RI)
2	82.7	85.1	83.9	89.1	87.4	82.5	83.4	92.3	85.2	82.4	82.8	79.6	81.6	85.7	87	95.3	83.8	92.7	88.3	100	96.9	84.5	84.3	84.6	81.5	90.1	91.3	90.6	93.8	95.5	98.5	85.5	83.8	86.3	87.4	89.5	87.1	88.2	92.8	90.2	99.5	100	89.7	101.8	87.8	92.5	94.5	93.6	92.6
3	74.5	69.3	79.7	85.5	86.9	76.5	78.8	81.5	83.2	80.1	74		70.8	80.8	84.5		76.7			78.6	83.7	78.1	81.4	86.9	77	87	90.8	86.9	93.3	90.6	88.3	83.9	75.1	82.5	83.1	88.6	84.7	87.2	87	84.8	84.9	85.1	88	81.1	81.3	76.6	86.4	91.8	88.2
[truncated: 100 more columns]

## Sheet: Fig. 2f-h
RI - Total CFUs/g feces
Day Post-Infection	dmLT Only																					Toxins + dmLT																									Toxins + NTAs + dmLT
1	9.35629e+07	2.40385e+08	8.04228e+08	225000000	5.96788e+08		1.11111e+07	2.27687e+08	2.95064e+07	2.52193e+08	4.69043e+07	1.417e+08	1.55192e+08	1.02124e+08			6.38758e+09	1.41403e+09	8.10185e+08	2.46548e+08	9.95223e+08	3.87533e+08					1.53689e+08	3.88544e+07		7.4184e+08			4.51963e+07	1.04944e+07	6.04839e+07	4.23729e+07	1.70335e+09		1.27904e+09		8.19394e+08		1.14329e+09				4.74924e+07	4.05844e+07	1.07759e+08
2		1.20192e+08				2.77778e+08		87500000		351562500					2.20329e+08	4.34028e+08	6.95475e+08	5.59821e+08	5.08721e+08				1.15085e+08			8.33333e+07	4.42977e+08	4.5045e+07	875000000	2.80809e+08	6.17792e+06	7.33138e+07			1.06474e+08	3.32447e+08			5.99808e+08	3.66784e+08	244140625		1.9572e+07	4.44475e+08	5.72519e+08		500	500	500
3				3.72807e+07	31250000	3.1198e+08				4.42217e+08			2.23214e+08	25000000			9.03561e+08	3.81098e+08		2.77367e+08	3.16011e+08	3.69385e+08			1.1489e+08	3.22165e+07	7.24871e+07		8.51167e+07	1.3692e+08				5.68182e+07			7.64526e+07					4.03226e+07		1.80446e+07	7.21154e+06	1.43914e+08			1.28299e+08
4				1.66667e+08	1.08069e+07													6.72043e+07		2.72756e+08	6.12745e+08		4.87385e+07	1.22126e+08	2.93427e+07	1.28866e+08				1.96541e+08	2.97619e+07						4.59559e+08	5.74713e+08	6.6361e+08				3.27869e+07	7.35294e+06	1.33929e+06	2.16138e+07
5					1.38013e+07				3.84964e+07									4.20168e+07		8.09353e+07	5.95238e+07	85910.7	89605.7	329567	2.79661e+06	1.1646e+06	1.46321e+07	6.34328e+06		2.42382e+06	1.50301e+07						4.55729e+07	4.46429e+07	5.66123e+06				2.38095e+06	174419	533808	9.98858e+06
6					9.06344e+07				9.78261e+06									1.16822e+07		5.32238e+07	2.71084e+07	500	500	7911.39	589520	160819	4.28082e+06	426621		116279	2.10379e+06						1.97368e+07	3.5299e+07	160142				402504	2.78603e+06	2.27733e+06	141700
7					2.62097e+06				98591.5									7.26744e+06		3.14748e+07	1.45349e+07	25906.7	37037	500	647059	418182	192308	75000		500	222222						2.59336e+07	9.61538e+07	43731.8				1.74014e+06	42613.6	105042	1.20968e+06
8					435540				20661.2									1.38547e+07		1.37776e+07	9.13743e+06	168539	29069.8	500		210356	19305	9689.92		500	167286							1.55473e+06	500				167224	530303		48701.3
9					915751				10869.6									1.48537e+07		4.80769e+07	1.31119e+07	500	500	500	500	500	500	52356		500	120192						1.44628e+06	330688	500				500	500	500	27548.2
10					84337.3				66225.2									2.67857e+06		5.19391e+06	6.8306e+06	500	500	500	500	500	500	500		500	500						4.37063e+06	681818	7451.56				500	500
11																		1.20027e+07		7.47283e+06	5.16796e+06																1.53302e+06	500	138249				500	500
12																		107527		1.31579e+06	311526																500	125786	500				500	22727.3	500
13																		1.94099e+07		1.6129e+06	3.06874e+06																288462	208817	22321.4				500			500
14																		7.23938e+06		7.26744e+06	1.89394e+06																	17064.8	500				13736.3	500
15																		748503		1250000	917431																500	14749.3	9157.51				500	19920.3	500	500
[truncated: 19 more columns]

## Sheet: Fig. 2i-k
RI - Spore Counts/g feces
Day Post-Infection	dmLT Only																					Toxins + dmLT																									Toxins + NTAs + dmLT
1	500	500	500	500	500		500	500	500	500	500	500	500	500			500	500	500	500	500	500					500	500		500			500	500	500	500	500		500		500		500				500	500	500
2						6.94444e+07	9.61538e+06	462500000	332031250						7.3443e+07	2.13675e+07	1.48368e+07	7.97194e+07	3.63372e+07							5.55556e+07		1.35135e+07	500000000	6.01733e+07	1.54448e+07	5.49853e+07			5.32368e+06	7.38771e+06			1.07965e+07	7.04225e+06	4.77431e+06		6.52401e+06	6.15427e+07	9.54198e+07		500		500
3					1171875000	3.74376e+06				5.89623e+06			97656250	20312500			1.76869e+07	1.90549e+08		3.08185e+07	7.02247e+07	2.51182e+07			78125000	4.83247e+06	1.61082e+07		6.07977e+07	4.02706e+07				9.94318e+06			1.91131e+07					500		1.31234e+06	6250000	3.28947e+07	1.09971e+07	1.18886e+07	3.03644e+07
4				1.59091e+07	1.80115e+06													2.01613e+07		2.18204e+07	9.19118e+07		1.14679e+06	2.87356e+07	1.17371e+07	6.4433e+07				1.37579e+08	500						3.06373e+06	5.74713e+06	4.82625e+06				500	588235	3125000	2.16138e+06
5					78864.4				1.3587e+06									6.56513e+06		1.34892e+07	2.97619e+06	500	896057	3.29567e+06	500	698758	500	500		500	500						86805.6	372024	90579.7				285714	127907	355872	4.28082e+06
6					15105.7				326087									280374		790754	1.50602e+06	500	20080.3	500	500	500	856164	500		500	70126.2						13157.9	500	500				500	1.48588e+06	759109	500
7					500				98591.5									1.30814e+07		233813	1.04651e+06	12953.4	74074.1	500	500	18181.8	500	500		500	500						500	500	218659				348028	71022.7	500	1.20968e+06
8					500				51652.9									123153		50100.2	43859.6	280899	500	500		500	19305			9689.92	74349.4							12437.8	500				16722.4	45454.5		500
9					18315				27173.9									91407.7		40485.8	139860	500	500	500	500	500	500	500		500	500						500	500	500				500	500	500	13774.1
10					12048.2				33112.6									53571.4		41551.2	13661.2	500	500	500	500	500	500	500		500	500						500	500	500				500	500
11																		6858.71		54347.8	12919.9																500	500	500				500	500
12																		53763.4		164474	155763																500	500	500				500	500	500
13																		1.5528e+06		161290	40916.5																500	500	500				500			500
14																		38610		436047	15151.5																500	500	500				500	500
15																		149701		100000	45871.6																500	500	500				500	500	500	500
[truncated: 18 more columns]

## Sheet: Fig. 2l-n
IP - Total CFUs/g feces
Day Post-Infection	dmLT Only																Toxins + dmLT																									Toxins + NTAs + dmLT
1	2.56148e+08	1.12208e+08	2.80689e+08	125000000	2.75504e+08	2.12104e+08	9.86427e+08	1.32294e+09		5.32315e+08	2.01873e+08	1.01974e+09	7.30519e+08		3.40909e+09	4.06504e+09	1.67254e+08	1.18583e+08			1.36166e+08				1.19503e+06		1.27119e+07	7.98722e+07	7.70246e+07		1.2429e+08	1.60362e+09			1.69088e+09	3.18878e+08	5.90737e+07	6.98584e+07		8.99869e+08			5.17516e+07		4.34028e+07			4.41176e+07
2		3.00481e+08		78125000	1.58898e+09		8.90736e+07		7.18391e+08				2.18254e+08					1.71139e+08	6.75676e+07	1.19774e+08			5.13699e+08				3.84221e+08		3.11933e+08	8.87784e+08		1.82361e+08			3.66928e+08	4.02291e+08		6.84761e+08								4.36231e+08			4.45721e+08
3						2.02922e+08		2.12224e+07		8.41751e+08				1.26525e+08	3.30882e+08			1.08745e+09		4.31034e+07				6.22333e+08					3.5627e+08		8.80282e+08			4.41696e+08	1.19048e+08		507812500	1.53186e+09		3.31439e+08			5.26685e+08	6.89845e+08
4								97656250		2.61872e+08				6.00962e+08	1.44974e+09			7.72968e+07		195312500	1.54468e+08	6.99627e+07		5.23518e+08		3.1002e+08						3.33539e+08	1.28337e+08	4.87013e+07		3.25521e+08		4.30441e+08	3.17259e+08	3.28947e+08	3.51124e+07	4.28922e+07	1.1235e+08	1.32979e+08	1.37712e+08		1.05042e+08		3.37577e+08
5								5.85347e+07		5.19288e+07							1.87876e+08	4.25749e+07	4.83746e+07	5.22575e+07	6.12745e+07	5.02681e+07		4.23934e+08	2.85388e+08							5.99845e+07			4.31034e+07			4.50103e+07	2.76549e+06			3.43407e+07	6.56513e+06	1.48104e+07	4.16667e+07	2.97619e+06		3.79939e+08
6								2.51004e+06		1.10424e+07							5.27108e+07	3.20513e+07	4.62963e+07	2.12054e+08	1.60846e+07	3.79979e+07	2.70758e+07	9.17768e+06	5.77177e+07	5.04032e+06						25000000	1.03175e+08		5.68182e+06				2.87356e+06	1.82482e+06		2.25106e+07	2.59067e+06	8.7108e+06	1.37147e+07		1.69492e+07	1.45773e+07	2.85823e+07
7								1.02124e+07		1.22249e+07							2.66291e+07		2.00321e+07	1.4881e+07	6.80272e+06	5.23743e+07	2.21154e+07	1.20656e+07	3.73134e+07	3.64078e+06						1.15031e+07	1.25718e+08				1.69683e+06		708215	1.35135e+07		7.08215e+06	4.77707e+06	6.07639e+06	1.24097e+07		1.59847e+07	2.92969e+06	5.38549e+06
8								3.81098e+07		2.56849e+07							1.27618e+07	6.49351e+06	1.40977e+07	3.21588e+07	1.11111e+07	2.80899e+07	1.7301e+07	6.5494e+06	2.2777e+07	1.25839e+07						2.36742e+06	595238			45871.6	1.43678e+06	7.62195e+06		437956	1.46277e+06	6.00437e+06	6.17284e+06	531915	8.97436e+06	500	4.53995e+06	1.80785e+06	2.78465e+06
9								1.26263e+07		1.66667e+07							1.51515e+07	2.13675e+06	1.94301e+07	8.42697e+06			6.36228e+06	9.5339e+06	2.03804e+07	8750000						2.3855e+06				123457		925926	126984	91911.8		6.94444e+06	2.49446e+06		1.00524e+07	500	1.01351e+06	733138	3.92157e+06
10								8.52273e+06		9.79624e+06							3125000	744048	2.65444e+06			1.14416e+07			1.26953e+07										53763.4	167785	97276.3			165563	75376.9	4.96454e+06	531915	20242.9	1.76768e+06	500	1.18371e+06	316456
11								2.16584e+07		6.03865e+06																								603865		618812	59241.7	76219.5	9363.3
12								538793		88495.6																						246711			107296		68681.3	3.62319e+06	87719.3	278810
13								3.18878e+06		2.1097e+06																						44843		856164			67385.4	413223			565611
14								2.37127e+06		317662																						257732			68965.5	36603.2	111111	692521		253378	1.16604e+07
15								1.0661e+06		2.34962e+06																						2.36967e+06	505051	267666	206044	316456	757576	1.40449e+06	366569	3.57143e+06	326371
[truncated: 10 more columns]

## Sheet: Fig. 2o-q
IP - Spore Counts/g feces
Day Post-Infection	dmLT Only																Toxins + dmLT																									Toxins + NTAs + dmLT
1	500	500	500	500	500	500	500	500		500	500	500	500		500	500	500	500							500		500	500	500		500	500			500	500	500	500		500			500		500			500
2		1.20192e+07		3125000	3.70763e+08		2.96912e+07		1.12249e+08				2.38095e+07										1.36986e+08				1.10997e+08		5.67151e+07	7.69413e+07		9.94695e+07			2.14041e+08	2.25283e+08		3.11255e+07											7.42868e+07
3						1.62338e+06		1.59168e+07		2.10438e+07				2.33558e+08	1.10294e+08			2.28938e+06		1.58046e+07				3.11166e+07					2.03583e+06		1.05634e+08			7.50883e+06	1.30952e+07		31250000	4.90196e+07		7.57576e+07			2.80899e+06	3.31126e+06
4								2.60417e+07		3.49162e+07				9.61538e+06	9.66495e+06			4.41696e+06		2.13068e+07	3.327e+07	1.55473e+07		4.83247e+07		1.73611e+07						615764	1.54004e+06	811688		5.64236e+06		1.72176e+07	7.93147e+06	8.77193e+06	1.96629e+06	6.12745e+06	1.33156e+07	3.32447e+07	1.05932e+07		1.92577e+07		1.73611e+07
5								3.77644e+06		2.22552e+06							8.76754e+06	5.10899e+06	1.93498e+07	8.3612e+07	2.94118e+07	2.5134e+07		4.84496e+07	1.14155e+07							1.54799e+06			484914			6.43004e+06	2.76549e+06			4.90581e+06	2.62605e+06	1.97472e+06	1.11111e+07	2.67857e+07		6.64894e+07
6								150602		706714							1.50602e+06	1.60256e+06	1.38889e+06	2.67857e+06	1.37868e+06	1.31027e+06	2.25632e+06	2.56975e+06	989446	1.34409e+06						14285.7	31746		34090.9				28735.6	36496.4		794492	647668	1.30662e+06	7.83699e+06		423729	1.45773e+06	2.28659e+06
7								1.22549e+06		916870							125313		320513	892857	340136	209497	307692	96525.1	373134	606796						153374	718391				3.95928e+06		354108	1.35135e+06		141643	318471	173611	225632		127877	1562500	510204
8								274390		205479							65445	64935.1	375940	503356	333333	280899	778547	1.87126e+06	911079	6.71141e+06						94697	119048			229358	57471.3	304878		547445	398936	218341	185185	531915	641026	500	121065	413223	618812
9								252525		250000							75757.6	356125	129534	112360			44910.2	42372.9	362319	2000000						19084				61728.4		92592.6	47619	183824		347222	443459		262238	500	422297	219941	490196
10								454545		391850							625000	744048	1.9305e+06			11441.6			39062.5										32258.1	33557	38910.5			413907	125628	354610	106383	202429	63131.3	500	104167	105485
11								24752.5		48309.2																								48309.2		24752.5	59241.7	30487.8	140449
12								323276		29498.5																						164474			107296		137363	72463.8	35087.7	18587.4
13								127551		316456																						44843		85616.4			67385.4	16528.9			45248.9
14								67750.7		63532.4																						25773.2			86206.9	36603.2	111111	138504		84459.5	46641.8
15								106610		187970																						1.18483e+06	252525	214133	27472.5	379747	252525	421348	293255	714286	13054.8
[truncated: 10 more columns]
