# Supplementary material for: Mucosal vaccination clears Clostridioides difficile colonization
Source: Nature. 2026 Feb 18;652(8112):1289–97. doi: 10.1038/s41586-026-10138-x (PMC13128438; doi:10.1038/s41586-026-10138-x)
Supplement: Supplementary file 8 — Source Data Fig. 3 [file 41586_2026_10138_MOESM8_ESM.xlsx]

## Sheet: Fig. 3b
Survival - Relapsing CDI
Day of Death Post-Infection	dmLT Only	Toxins + dmLT	Toxins + NTAs + dmLT
3	1
15	1
3	1
15	1
15	1
2	1
3	1
3	1
3	1
3	1
17		1
16		1
16		1
17		1
3		1
16		1
15		1
17		1
16		1
16		1
16		1
17		1
17		1
15		1
17		1
30			0
30			0
30			0
30			0
3			1
30			0
30			0
30			0
30			0
30			0
30			0
30			0

## Sheet: Fig. 3c
Body Weight Relative to Day 0 (%)
Day Post-Infection	dmLT Only										Toxins + dmLT															Toxins + NTAs + dmLT
1	99	98.5	98.7	100.9	100	99.5	99.1	101.9	101	100	100.5	95.5	101	99.5	101.6	100	99.1	100	98.5	99.1	99.5	99	99	99.5	97.6	100.5	100	102.5	100.5	98.6	100	100	102.8	103.2	98.9	100.5	98.5	100
2	81.7	81.4	86.2	85.5	81.8	78.6	96.7	85.7	86.8	84.5	90.1	98	92.8	92.3	92	91.2	96.8	91.2	85.6	91.8	97.6	97.1	83.8	101	91.8	101.1	98.6	100	99.5	97.6	101.5	96.1	89.7	101.6	99.5	93	92.5	89.4
3	74.3	85.4	74.7	93.5	85.9		81.1			77.8	88.5	97.5	91.8	89.1		92.1	94.5	97.6	93.1	96.8	89.5	88.5	79.9	94.6	96.1	98.4	98.1	100.5	98.6		96.5	88.8	95.3	96.8	92.6	92.5	87.1	93.8
4		94		97.2	92.4						96.9	100.5	94.8	94		94.9	94.1	98	95	95	92.8	96.6	90.2	95.1	96.1	98.9	100	102	100.5		93	93.7	99.5	92	92.6	95.5	89.6	96.2
5		94.5		96.3	94.4						99	97.5	97.4	96.2		91.2	95	95.1	96.5	96.8	92.8	96.2	89.2	95.6	96.6	105.3	100.9	102	100.5		99	93.7	101.9	96.3	98.4	97	95	97.1
6		96.5		96.3	96.5						101	99.5	99.5	97.8		92.1	97.7	97.6	95.5	95.9	95.7	100	92.6	99	95.7	105.3	100.5	102.5	101.9		98.5	93.7	100.9	99.5	100	97	95.5	98.6
7		96.5		98.1	97.5						100.5	102.5	104.1	97.8		94	100	97.6	99.5	96.8	97.6	101.9	98	98.5	96.6	106.4	101.9	102	105.1		97	93.7	100	97.3	100	96.5	94	97.1
8		99		99.1	96.5						105.8	103	100	100		96.7	98.2	98.5	97	98.6	97.1	101.4	98	99.5	98.6	105.3	100.9	102.5	99.5		97	95.1	100	95.7	100.5	100	97.5	98.1
9		100		101.9	99						105.8	102.5	101.5	102.7		94.4	99.1	102.9	103	98.6	94.7	99.5	98	96.6	97.6	104.8	103.3	103.5	99.1		101.5	98.5	102.8	96.3	99.5	100.5	93.5	99
10		99.5		101.4	101.5						103.7	104.5	101.5	101.1		95.3	98.6	100	101	98.6	98.6	99.5	98.5	98	96.1	104.8	100.9	100.5	100.5		100.5	99	101.4	100	99.5	98.5	94.5	100.5
11		100.5		102.3	102.5						103.7	103	99	100		96.7	98.6	100.5	103	98.6	97.6	98.1	97.1	98	96.6	101.1	101.9	102.5	99.5		103.5	96.6	100.9	98.9	99.5	99	96	101.9
12		98.5		101.9	101.5						105.8	97	99	101.1		96.7	94.5	100	101.5	100.5	96.2	97.6	96.1	96.1	96.6	102.1	98.6	102	99.5		103.5	101.9	100	100.5	100	100.5	100.5	96
13		98		100	100.5						105.2	95	101	98.9		96.7	95	99	98	98.2	96.7	99	98.5	98.5	97.6	102.7	99.5	104.5	103.5		108.5	100	100.9	100	100	100.5	98	99
14		97		90.2	99.5						103.7	101.5	101.5	99.5		97.2	100.5	100	103	100	94.7	98.1	99.5	96.6	98.1	102.7	99.5	97.2	100		108.5	98.5	97.7	98.9		96	95.6	98.6
15		82.4		78.5	76.3						104.7	89.5	95.4	96.7		86	86.4	100	99.5	90.9	97.1	89.9	93.6	91.1	79.2	102.7	99.1	104	99.1		108.5	99	100.9	97.9		101	97	100
16											82.7			80.9				82.9	79.2	79.5	77	82.2	80.9		78.3	102.1		103			100.5	99	99.5	96.8			97	97.6
17											78.7														73.4	102.1		102			102.5	98.1	99.1	97.3			95	98.6

## Sheet: Fig. 3d
Stool Score
Day Post-Infection	dmLT Only										Toxins + dmLT															Toxins + NTAs + dmLT
1	5	5		5	3	4	3	3			4	4	4	5	4	5	5	4	5		4		4	3		4	5	3			3	5	3	5	3		5
2		2	1	1	1	1	3	1	1	1	2	2	3	1	2	2	2	2	2	2	3	4		4		4	4	5	4		3	2		4	3	4	2
3	1	2	1	1	5		1			1		3	3	4				4		4	4	3	2	4	4	5	5	5	4		3	3	4	4	4	3	3
4		4		4	4						2	4	4		3	3	4		4	4	3	4		4		5	5	4	4	4	5	4	4	5	5	3	5
5		3		4	2						4	3	3	4		4	3	4	3	5	4		3	4	5	5	2	5	5	5	3	5	4	5	5	5	4
6		4		3	3						4	3	4	5		4	5	5	4	4	5	5	4		4	5	5	5	5	5	5	5	5	5	4	5	5
7		3		4	4						3	4	4	3			4		4	4	3	4	4	4	5	3	5		5	5	5	4		5	4	5	5
8		5		5	3							3	4	4		3	3	5		4	5	5		5	5	5	5	5	5	5	5	5	3	5	5	5	5
9		5		5	4						4	4	5			2	5	5	5	5	4	5	3	4	4	5	5	5	5	4	4	5	5	4	5	5	5
10		5		5	5						4	4				3	5	5	5	5	5	5	5	5	5	5	5	4	5	3	5	5	5	5	5	5	5
11		4		5	5						3	5				3			3	3	4	4		4	4		4	5		3	5	5	5	4	5	5	5
12		5		4	4						4	4		3		3	4		4	4			5	5	5	4	4		5	5	4	5				5	5
13		5		4	4						3	4				5		5	4	3			4	4	4		5		3	5	5	5	5	5	5		5
14		2		1	4							3	4	4		5		3	3	3	5	4	5	5	3	5	5	5	5	5	5	5	5		3	3	4
15		1		1	1						2	1		4			3	4	4	5	3	4	3	5	1	5		5	4	5	5	5	5		5	4	5
16											2			1		1			2	3	1	1	2		1	4				4		5	5			5	5
17													2												1	3		5		4	5	5	4			5	5

## Sheet: Fig. 3e,g,i
Total CFUs/g feces
Day Post-Infection	dmLT Only										Toxins + dmLT															Toxins + NTAs + dmLT
1	1.43203e+09	1.65316e+09		5.68182e+08	1.33727e+09	1.24668e+08	1.92111e+09	1.31202e+09			1.1138e+09	9.25926e+07	7.79394e+08	585937500	1.61082e+09	9.28875e+08	1464843750	1.72167e+09	1.37061e+08		500			2.25225e+06	500	500	500	4.80769e+07		500	500	1.25502e+06		3.70553e+07	4.59559e+06		2.16263e+07
2		4.93421e+07	9.93695e+08		2.34827e+08	4.32825e+08	7.10227e+08	5.4477e+08	6.88494e+08	2.58459e+08	4.25894e+08	3.83772e+08	7.01832e+08	2.88462e+08	175000000	1.23616e+08	4.90324e+08	3.31362e+08	1.78776e+08		7.34258e+08	1.39821e+08		2.80129e+08		120480000	1.88253e+07	3.69822e+06	48484800		6.7402e+08	2.33209e+07		2.45381e+08	4.55298e+07	3.92964e+07	9.15527e+08
3	1.02459e+07	4.16667e+07	2.16346e+07	156250000	1.00223e+07		9.42211e+06			1.57641e+07		1.82672e+07	7.11744e+07	7.91139e+06				1.04724e+07		1.04167e+07	6.34249e+06	1.71103e+06	2.04918e+07	4.38596e+06	6.35027e+06	500	500	500	500	1.09649e+07	2.46063e+07	2.41667e+07	2.09407e+07	2.85823e+07	1.3668e+07	1.95465e+06	1.06534e+07
4		5.0738e+06		4.329e+06	2.13068e+06							1.21655e+07	2.01613e+06	2.31481e+06		7.7821e+06	2.34742e+07	1.7316e+06		5.95238e+06	3.73932e+06	2.97619e+06	377358	3.5014e+06	1.05932e+07	500	500	500		21645	3.11791e+06	84175.1	930851	81521.7	6.75676e+06	55970.1	3.82653e+06
5		1000000		6.50168e+06	9.46602e+06						1.80636e+06	1.96078e+06	896057	1.31579e+06		8.45287e+06	1.82692e+07	1250000	2.2823e+06	1.55936e+06	1.23203e+06		106232	1.60377e+06	822050	500	500	500	500	500	1.4881e+06	256674	500	500	1.03578e+06	500	378151
6		102273		159574	227273						146628	160550	80831.4	190840		358607	358127	230769	1.02657e+06	887346	166667	72115.4	500		271493	500	500	500	500	500	135922	114286	500	500	415335	500	133843
7		80971.7		149701	135593						217391	153374	81433.2	375235		253378			114504	98619.3	117188	53003.5	500	228311	57471.3	500	500		500	500	56433.4	98039.2		500	964630	500	141388
8		19607.8		26455	62240.7							86419.8	500	312500		390625	500	9541.98		500	70821.5	9276.44		40540.5	98814.2	500	500	500	500	500	12315.3	500	500	500	81300.8	500	500
9				9416.2	49900.2						46296.3	36231.9	500			69582.5	10395	39370.1	8912.66	26246.7	500	15197.6	500	500	500	500	500	500	500	500	60728.7	500	500	500	29498.5	500	500
10		500		21505.4	10438.4						44444.4	500				500	500	500	34013.6	500	500	500	11312.2	11876.5	500	500	500	500	500	500	500	500	500	500	500	500	500
11		8576.33		17006.8	500						500	500				500			43859.6	500	500	10352		500	500		500	500		500	500	500	500	500	500	500	500
12		500		9140.77	22522.5						500	500		25641		500	500			14409.2			500	500	500	500	500	500		500	500	500				500	500
13		500		3.68852e+08	1.19048e+08						27777.8	500				24271.8		500	500	500				500	500		500		500	500	500	500	500	500	500		500
14		4.39723e+07		1.02828e+08	7.99802e+07							500	500	152091		500		1.72043e+06	500	500		8.2606e+07	31250000	6.33446e+07	2.86624e+08	500	500	500	500	500	500	500	500	500	500	500	500
15		1.70898e+08		9.31291e+08	6.28141e+08						1.45068e+08	2.90179e+08	4.22297e+08				7.88762e+08	3.79555e+08	1.4313e+06	2.63158e+08	1.8557e+08	1.52027e+07	7.07014e+07	5.73394e+07	6.13949e+07	500	500	500		500	500	500			500	500	500
16											1.3412e+08			2.69608e+07		1.04167e+07			2.10202e+08	1.18096e+09	9375000	9.41781e+08	1.4881e+09		5.02874e+08	500				500		500	500			500	500
17														683593750											9.9734e+06	500		500		500	500	500	500			500	500

## Sheet: Fig. 3f,h,j
Spore Counts/g feces
Days Post-Infection	dmLT Only										Toxins + dmLT															Toxins + NTAs + dmLT
1	1.52749e+06	500		284091	500	500	500	500			500	500	500	500	500	500	500	500	1.82749e+06		500			3.37838e+06	500	500	500	500		500	500	251004		500	500		500
2		4.11184e+07	3.97478e+07		1.37283e+07	6.23269e+06	9.83392e+06	1.08954e+07	7.64994e+06	7.04887e+06	4.25894e+07	6.0307e+07	3.84161e+07	2.88462e+07	23000000	1.97785e+07	1.1114e+08	3.46656e+07	2.57437e+07		4.93421e+06	1.67785e+06		8.71514e+06		500	500	500	500		7.35294e+07	3.26493e+07		4.61894e+06	4.69095e+06	2.99401e+06	4.39453e+06
3	2.56148e+07	23437500	2.40385e+07	156250000	2.78396e+07		6.28141e+06			2.04006e+07		3.13152e+07	7.11744e+07	3.05154e+07				2.89661e+07		1.91886e+07	6.34249e+06	1.42586e+06	1.87842e+07	1.56642e+06	8.35561e+06	500	500	500	500	1.37061e+07	2.46063e+07	2.08333e+07	1.77191e+07	1.61966e+07	3.47913e+07	1.71032e+06	2.30824e+07
4		166052		1.35281e+06	426136							1.06448e+07	1.34409e+06	1.44676e+06		1.21595e+07	1.32042e+07	2.70563e+06		3.88199e+06	1.86966e+06	2.97619e+06	283019	9.62885e+06	7.94492e+06	500	500	500		10822.5	2.55102e+06	33670	930851	13587	750751	18656.7	2.8699e+06
5		529412		796980	485437						144509	1.47059e+06	448029	723684		307377	4.80769e+06	1.13095e+06	1.93118e+06	1.50905e+06	513347			4.24528e+06	676983	500	500	500	500	500	833333	667351	500	500	376648	500	420168
6		102273		159574	227273						146628	160550	80831.4	190840		358607	358127	230769	1.02657e+06	887346	166667	72115.4	500		271493	500	500	500	500	500	135922	114286	500	500	415335	500	133843
7		60728.7		14970.1	33898.3						217391	92024.5	32573.3	375235		253378			101781	59171.6	91145.8	500	500	68493.2	34482.8	500	500		500	500	45146.7	61274.5		500	723473	500	102828
8		500		500	41493.8							12345.7	500	312500		312500	500	500		45180.7	500	9276.44		27027	500	500	500	500	500	500	500	500	500	500	40650.4	500	500
9		500		9416.2	39920.2						23148.1	18115.9	500			149105	500	500	500	500	500	15197.6	500	500	500	500	500	500	500	500	40485.8	500	500	500	14749.3	500	500
10		500		21505.4	500						500	500				500	500	500	17006.8	500	500	500	500	500	500	500	500	500	500	500	500	500	500	500	500	500	500
11		500		500	500						500	500				500			21929.8	500	500	10352		500	500		500	500		500	500	500	500	500	500	500	500
12		500		500	500						500	500		500		500	500			14409.2			500	500	500	500	500		500	500	500	500				500	500
13		500		500	500						500	500				500		500	500	500				500	500		500		500	500	500	500	500	500	500		500
14		2.96443e+06		514139	989446							500	500	500		500		500	500	500		500	14062500	3.65991e+07	1.27389e+07	500	500	500	500	500	500	500	500	500	500	500	500
15		5.37109e+06		6.89845e+07	1.88442e+07						500	892857	482625				7.51202e+06	506073	500	500	7.4228e+06	1.18243e+07	500	500	500	500	500	500		500	500	500			500	500	500
16											3.75536e+07			1.17647e+07		1.04167e+06			1.68161e+07	1.09012e+08	6250000	2.99658e+08	4.96032e+07		1.07759e+08	500				500		500	500			500	500
17														1.30208e+07											8.31117e+06	500		500		500	500	500	500			500	500
