# Supplementary material for: Mucosal vaccination clears Clostridioides difficile colonization
Source: Nature. 2026 Feb 18;652(8112):1289–97. doi: 10.1038/s41586-026-10138-x (PMC13128438; doi:10.1038/s41586-026-10138-x)
Supplement: Supplementary file 9 — Source Data Fig. 4 [file 41586_2026_10138_MOESM9_ESM.xlsx]

## Sheet: Fig. 4a-o
ELISA Data
	Serum IgG (Normalized OD450)					Fecal IgA (Normalized OD450/g feces)					Fecal IgG (Normalized OD450/g feces)
	TcdA	TcdB	C40 Pep 2	CspC	FlgGEK	TcdA	TcdB	C40 Pep 2	CspC	FlgGEK	TcdA	TcdB	C40 Pep 2	CspC	FlgGEK
dmLT Only (RI)	0.001	0.025	0.077	0.113	0.0647	2.33735	0.771084	6.14458	5.6747	8.10843	0.795181	-0.0385542		1.96386	0.192771
	0.033	0.0185	0.041	0.0685	0.0267	2.38292	0.853994	5.59229	7.6584	11.7631	1.68044	0.14876		0.137741	0.550964
	0.0355	0.0485	0.0735	0.0965	0.0752	1.50615	0.686475	3.39139	4.2418	4.33402	1.91598	0.254098	2.21311	-0.0204918	0.276639
	0.0365	0.0665	0.1465	0.08	0.0842	1.27976	0.863095	4.33036	4.58333	6.26488	1.3244	0.0863095	0.699405	-0.327381	0
	0.03	0.035	0.031	0.0535	0.0332	2.79321	0.401235	10.2778	13.6574	16.7438	2.19136	-0.0493827		-0.185185	-0.185185
	0.0145	0.004	0.02	0.021	0.0132
	0.035	0.0385	0.0825	0.1025	0.0552	3.08989	6.32959	10.2247	10.5431	13.6704	2.65918	1.4382		1.42322	1.7603
						0.900322	0.73955	2.17846	1.81672	3.07878	0.691318	0.713826	1.18167	0.57074	0.699357
		0.0285
	0.015	0.1125	0.0475	0.047	0.0322	6.43443	4.09836	16.0656	15.082	18.1967	4.83607	3.96721		3.44262
	0.1135		0.309	0.24	0.1567	1.7	2.45714	4.72857	4.28571	5.71429	1	0.568571	2.72857	0.428571	0.442857
	0.0085	-0.0065	0.008	0.019	0.0097	0.580762	1.27042	3.30309	2.14156	5.4265	1.07078	0.206897	2.2323	0.181488	1.37024
	0.015	0.0465	0.064	0.071	0.0442	0.904888	0.680317	1.75694	1.94188	3.01849	1.24174	0.30251	1.43989	0.792602	0.0990753
Toxins + dmLT (RI)	1.274	0.0795	0.0915	0.1115	0.0812	0.89196	0.979899	2.26131	1.73367	0.0502513	1.05528	0.18593		0.339196	0.452261
						0.745739	0.504261	2.59943	3.67188	3.94886	0.582386	0.211648	1.66903	0.284091	0.0852273
	1.404	0.2135	0.0355	0.049	0.0387	14.4823	0.820707	3.28283	3.11869	4.24242	2.77778	0.136364	1.27525	-0.0631313	-0.239899
	0.915	0.0595	0.041	0.05	0.0487
	1.764	0.1395	0.1315	0.1425	0.0797	32.4331	5.13378	1.88127	1.9398	2.83445	5.23411	0.341137	0.685619	0.200669	0.292642
	1.512	0.292	0.048	0.074	0.0352	46.38	7.03	3.19	2.89	4.98	9.4	0.668	1.6	0.42	0.74
						181.607	30.8482	21.3393	24.9554	29.6429	86.2946	2.58036	5.75893	1.875	2.58929
	0.1255	0.298	0.0325	0.0315	0.0252
	1.308	0.21	0.086	0.0945	0.0897	26.9316	4.70199	3.56512	2.67108	3.36645	5.69536	1.20088	1.24724	0.772627	0.408389
	1.6935	0.3305	0.11	0.276	0.0827	18.7075	1.73469	7.04082	4.161	7.0068	13.3333	0.031746	1.78005	0.498866	0.566893
	0.1315	0.0065	0.017	0.055	0.0167	13.8057	1.97452	5.57325	4.04459	7.16561	12.2293	0.267516	1.21019	0.159236	0.541401
						42.2374	3.22957	2.34436	3.61868	2.44163	3.67704	0.0661479	0.758755	0.515564	0.671206
	1.6355	0.1545	0.214	0.2615	0.1437	34.8017	3.17328	2.81837	2.15031	3.68476	2.15031	0.864301	1.41962	-0.146138	1.3048
	1.357	0.5535	0.3675	0.1925	0.1012
Toxins + NTAs + dmLT (RI)	1.546	0.1885	0.148	0.0835	0.0692
	0.8125	0.0835	0.0525	0.0545	0.0512	34.6205	11.2277	3.00223	2.46652	3.78348	4.35268	0.198661	1.36161	-0.0446429	1.02679
	1.464	0.1515	0.0635	0.059	0.0457	64.8457	7.82407	5.20062	5.4321	8.91975	20.5556	1.4321	5.27778	2.17593	2.0679
						76.7949	15.8974	12.9744	13.4872	14.8205	28.2821	1.50769	6.30769	1.17949	1.74359
	0.913	0.084	0.066	0.054	0.0422	97.971	13.5749	11.1594	10.9662	18.7923	42.1981	1.37198	7.8744	2.10145	2.29469
						125.462	17.8571	21.0924	20.4622	39.2437	56.4286	2.51261	9.32773	2.39496	3.27731
						84.8207	9.22311	8.5259	7.88845	11.9323	37.9681	0.972112	4.94024	0.697211	3.22709
	1.176	0.026	0.027	0.0375	0.0207	54.8621	4.2931	6.93103	7.22414	13	41.6207	2.47931	2.06897	0.275862	0.327586
	0.3535	0.0995	0.0925	0.109	0.0547	11.1416	1.13394	4.90868	2.78539	5.82953	10.9741	0.173516	4.03349	0.0913242	9.25419
	1.762	0.369	0.272	0.181	0.1522	12.8632	1.14957	38.9744	3.65812	89.4017	84.1026	0.760684	2.26496	1.19658	19.9145
	0.3375	0.0185	0.1175	0.0465	0.0242	6.19327	1.01757	9.78038	7.81845	4.05564	1.93265	0.408492		0.219619	2.34261
	0.55	0.0595	0.086	0.076	0.0482	28.7023	3.98219	3.43511	3.77863	4.47837	19.7455	0.239186	5.16539	0.254453
	0.698	0.05	0.066	0.07	0.0512	31.8588	2.68235	5.67059	3.49412	6.18824	5.98824	0.397647	3.01176	0.0705882
						24.814	6.03306	4.60744	4.21488	5.57851	8.78099	0.772727	5.53719	0.433884	1.1157
	1.6485	0.137	0.104	0.0605	0.0497	20.1373	7.746	1.69908	1.43021	3.28375	3.84439	0.124714	3.3524	0.2746	9.50801
dmLT Only (IP)	0.062	0.102	0.24	0.3035	0.1597	66.3287	5.57692	6.92308	7.6049	14.3007	25.4196	0.993007	6.04895	0.20979	1.38112
	0.003	0.023	0.0335	0.024	0.0307	37.0629	3.96857	3.98821	3.99804	4.09627	12.7112	1.04912	1.76817	0.579568	0.884086
	0.1145	0.1445	0.373	0.396	0.2922	12.7344	12.3438	38.125	36.25	39.5312	3.125	3.34375		1.5625
	0.1505	0.2285	0.3835	0.431	0.3472	5.20202	4.34343	26.6162	22.5253	23.7879	2.52525	2.06061	4.24242	1.11111	1.41414
	0.0065	0.081	0.0375	0.0515	0.0302	0.861204	0.794314	2.9097	2.13211	3.40301	0.602007	0.525084	1.83946	0.376254	0.518395
	0.0465	0.032	0.0505	0.0535	0.0452	1.49764	0.872642	3.79717	3.21934	5.27123	0.212264	0.0683962	1.43868	0.0235849	0.247642
	0.037	0.033	0.047	0.052	0.0362	3.25359	1.26794	8.80383	6.55502	12.488	0.287081	0.30622	2.3445	1.10048	0.263158
	0.045	0.0675	0.0775	0.089	0.0617	0.962145	1.00158	3.4858	2.9653	3.32808	0.33123	0.227129	0.930599	0.0473186	0.0788644
	0.037	0.0785	0.076	0.0835	0.0577	3.92977	2.44147	7.3913	6.88963	9.73244	1.10368	0.765886	3.47826	0.802676	1.92308
	0.1775	0.2825	0.628	0.5025	0.3567	8.39869	4.90196	18.1699	18.1699	26.3399	3.95425	2.57516		1.76471	2.64706
						3.43658	1.85841	7.37463	6.15044	9.66077	1.62242	0.852507		0.752212	1.17994
						2.62009	1.80131	6.05895	4.5524	5.62227	1.18996	0.925764	2.18341	0.687773	1.15721
	0.009	0.021	0.041	0.0505	0.0247	1.9187	1.08943	2.25203	2.20325	5.04878	0.211382	0.160976	1.09756	1.30894	0.325203
	0.069	0.083	0.223	0.206	0.1907	0.613636	0.443182	1.81818	0.863636	3.34659	0.295455	0.0159091	0.443182	-0.0227273	1.02273
	0.0235	0.024	0.062	0.0515	0.0367
Toxins + dmLT (IP)	1.2965	0.857	0.135	0.123	0.0822
	1.7995	2.699	0.4435	0.399	0.3192	4.10714	2.8869	11.9048	8.69048	11.1905	2.20238	1.15476	2.94643	0.535714	1.96429
	0.925	1.0425	0.1445	0.1345	0.0707	38.5755	1.60969	7.99145	7.151	10.2279	27.5499	0.111111	1.93732	0.783476	0.14245
	0.5655	0.289	0.0335	0.0265	0.0207	14.6394	2.64423	2.47596	2.63221	4.50721	1.57452	0.466346
	1.4275	2.316	0.046	0.045	0.0352	5.90659	3.02198	12.6923	15	18.1319	1.92308	0.489011	3.68132	0.164835	0.714286
	0.581	0.375	0.061	0.0815	0.0457	68.9051	7.40876	16.0584	16.9343	15.4015	12.7737	1.08759	4.30657	0.291971	0.912409
	0.6205	1.1745	0.0405	0.057	0.0297	218.281	87.1875	20.7031	20.1562	17.6562		3.65625	4.53125	0.15625	2.73438
						2.92056	6.63551	5.05841	4.01869	5.05841	1.14486	0.558411	2.46495	0.490654	1.15654
						16.6079	6.28488	3.19383	2.40822	2.70925	2.12922	0.527166	1.38032	0.61674	1.51982
	1.678	2.4385	0.3705	0.3465	0.2752
	1.841	2.1065	0.104	0.14	0.0837	16.6545	2.79091	1.37727	1.43636	1.44091	1.68636	0.271818	0.536364	0.186364	0.545455
	1.684	2.586	0.13	0.195	0.1427	23.1643	15.2174	6.13527	5.24155	5.09662	3.49034	1.3744	2.11353	0.857488	0.76087
	1.8645	2.6795	0.163	0.172	0.1292	28.4406	1.5099	4.15842	3.58911	4.70297	26.2871	0.517327	1.4604	0.0742574	0.29703
	1.7275	2.674	0.1075	0.121	0.0927	35.6065	9.3787	6.18343	7.55917	7.45562	7.07101	0.795858	4.09763	0.325444	0.310651
						53.3239	54.7443	12.8409	13.5795		49.0341	0.988636		3.06818	1.93182
Toxins + NTAs + dmLT (IP)	1.8065	2.656	1.92	2.4275	1.6402					19.6023			4.48864
	1.824	2.6335	1.855	2.3295	1.3187	26.3488	7.38372	30	16.2907	3.56977	22.2558	0.648837	4.44186	0.127907	0.325581
	1.7495	2.6425	1.9855	2.311	0.5757	16.1333	3.72121	6.08485	24.897	2.89091	3.93333	0.350303	1.98182	0.769697	0.454545
	1.641	2.376	1.9235	2.271	2.4567	1.46679	1.58672	3.22878	26.8819	3.44096	12.2325	0.256458	1.95572	1.14391	0
	1.747	2.593	2.026	2.314	0.7412	17.4822	5.38005	27.1259	16.1876	4.85748	11.7102	0.472684	2.04276	0.498812	0.225653
	1.7225	2.597	2.2335	1.906	0.6217	13.5294	4.45701	7.99774	22.4661	2.49434	2.04751	0.773756	2.30769	1.41403	1.32353
						113.667	18.6111	21	21.1111	24.1111	22.6111	3.37778		2.55556	3
						21.1529	6.46617	16.0902	29.1729	6.11529
	1.7865	2.615	2.1695	2.1905	2.2697	7.27912	1.96787	4.28715	3.73494	4.10643	1.5261	1.23293	1.1747	0.963855	0.793173
						12.8329	10.0283	9.64589	56.7564	6.03399	7.90368	0.308782	4.16431	1.77054	0.453258
	1.9665	2.6775	2.2195	2.5125	2.2222	7.97158	5.15504	11.4987	5.90439	5.59432	18.0879	0.346253	3.59173	5.323	0.516796
	1.613	2.6385	2.222	2.2315	2.1822	22.6341	10.8833	26.53	79.1483	10.3785	23.3754	1.00631		8.4858	0.820189
	1.3695	1.7145	1.453	1.8865	0.0717
						2.18679	1.61731	4.82916	5.53531	3.30296	1.91344	0.259681	2.38041	3.50797	0.0455581

## Sheet: Fig. 4p-s
		Naïve				dmLT Only (RI)					Toxins + dmLT (RI)						Toxins + NTAs + dmLT (RI)										dmLT Only (IP)							Toxins + dmLT (IP)										Toxins + NTAs + dmLT (IP)
Intraepithelial Lymphocytes	CD4+ TRM (% Parent)	0	1.75	1.72	4.35	0.98	2.15	1.68	1.21	11.09	10.32	4.93	4.86	4.33	4.07	11	5.58	3.98	5.9	4.08	3.3	5.56	9.27	19.17	4.93	5.44	0	2.78	0	3.7	0.97	0.45	0	0.56	0.82	1.2	1.78	2.45	1.49	0.59	0.14	2.1	3.14	1.14	0.42	0.3	0.84	0.85	1.85
	CD8+ TRM (% Parent)	24.41	35.32	16.54	75.24	39.52	58.14	33.58	45.39	67.34	57.16	54.84	60.57	66.37	50.89	66.34	35.84	63.19	45.22	70.73	62.26	80.15	46.18	55.17	46.18	55.08	51.97	34.38	26.19	63.13	22.9	35.44	33.52	26.98	27.37	32.2	24.11	15.61	52.02	46.33	41.01	57.1	40.67	41.71	32.26	32.63	27.01	32.2	19.12
Lamina Propria Lymphocytes	CD4+ TRM (% Parent)	5.57	3.4	0.78	3.63	10.02	10.57	8.74	7.25	21.68	19.86	11.42	20.8	10.04	20.66	15.02	16.97	16.21	11.78	18.05	16.66	8.49		18.62	11.22	7.81	2.15	3.79	3.36	3.17	4.65	2.11	8.06	2.75	2.44	1.75	2.48	3.44	9.36	5.88	3.44	5.75	6.7	4.24	2.63	3.46	2.47	2.56	3.29
	CD8+ TRM (% Parent)	14.29	28.85	26	43.1	42.99	67.07	60.18	41.23	68.36	60.23	67.5	74.82	62.05	65.79	62.73	53.52	85.33	56.98	87.85	74.35	83.79		54.28	55.52	71.7	26.11	12.31	22.91	30.42	45.11	64.9	41.15	27.71	30.58	31.73	18.84	24.17	14.26	31.59	40.23	36.63	37.78	30.93		25.87	26.91	30.99	9.02
[truncated: 4 more columns]

## Sheet: Fig. 4t-v
Cytokines Reported in pg/mL
Cytokine Probed	Antigen	No antigen			CD4 - dmLT Only (RI)			CD4 - Toxins + NTAs + dmLT (RI)			CD4 - dmLT Only (IP)			CD4 - Toxins + NTAs + dmLT (IP)			CD8 - dmLT Only (RI)			CD8 - Toxins + NTAs + dmLT (RI)			CD8 - dmLT Only (IP)			CD8 - Toxins + NTAs + dmLT (IP)
IL-1b	TcdA	14.54	11.07	7.45	39.75	68.43	84.86	45.66	39.75	27.54	40.95	40.95	61.69	9.69	26.14	48.02	51.47	68.43	51.47	45.66	51.47	51.47	48.02	74.89	68.34	26.14	48.02	33.68
	TcdB	14.54	11.07	7.45	85.36	56.12	88.3	38.76	44.53	35.88	46.59	54.34	55.89	28.25	25.23	34.32	51.47	51.47	65.65	62.85	62.85	68.43	48.02	48.02	54.92	26.14	61.69	26.14
	C40 Pep 2	14.54	11.07	7.45	33.72	45.66	39.75	27.54	21.18	27.54	26.14	26.14	33.68	9.69	26.14	9.69	45.66	57.19	33.72	39.75	42.72	45.66	48.02	48.02	51.49	9.69	1.57	1.57
	CspC	14.54	11.07	7.45	27.54	33.72	33.72	565.35	320.91	341.38	18.23	18.23	14.06	7.08	174.2	0	51.47	57.19	51.47	649.8	737.9	824.62	79.43	62.85	68.43	26.14	18.23	18.23
	FlgGEK	14.54	11.07	7.45	39.75	39.75	33.72	27.54	24.39	14.54	26.14	18.23	40.95	26.14	9.69	18.23	39.75	51.47	54.34	27.54	42.72	45.66	48.02	40.95	33.68	26.14	9.69	9.69
IL-6	TcdA	1816.94	1776.68	1279.49	383.38	655.55	864.52	394.93	461.24	405.08	414.1	588	612.5	394.46	529.52	543.31	488.08	664.94	518.77	392.11	640.32	579.71	471.34	744.86	654.53	362.24	604.11	499.43
	TcdB	1816.94	1776.68	1279.49	5215.27	2981.49	4587.13	2469.77	2490.68	2201.17	2802.59	3227.67	3441.86	2717.99	2595.35	2876.52	2992.96	3411.92	4202.94	4094.46	4606.89	4927.05	3110.23	3192.67	3457.3	3305.69	4076.08	2941.88
	C40 Pep 2	1816.94	1776.68	1279.49	1774.69	2873.96	2577.89	2754.34	2249.65	2721	2693.26	2673.64	3146.96	2300.1	2376.92	2015.09	3132.63	3468.01	2628.03	2740.56	3020.4	2988.89	2660.57	3223.95	3177.42	2700.53	1735.59	2041.83
	CspC	1816.94	1776.68	1279.49	2211.19	2325.92	2156.68	8948.11	8733.01	6021.2	2335.79	2717.99	2275.87	315.68	5340.25	129.28	3090.75	3546.42	3280.38	8154.84	8139.82	7387.77	3051.01	3443.74	3713.67	2245.62	2419.56	3229.16
	FlgGEK	1816.94	1776.68	1279.49	128.45	178.9	233.32	124.05	137.26	113.01	116.67	154.29	176.76	111.22	156.95	151.63	154.82	196.35	154.82	116.32	167.97	161.4	146.3	213.29	193.79	112.59	159.6	140.95
IL-1a	TcdA	358.44	364.88	265.81	2625.88	2756.15	2755.06	2624.44	2662.18	1950.46	2426.01	2223.94	2494.66	2729.64	2529.25	3133.23	2488.9	2784.13	3517.01	2266.32	3096.72	3766.11	3180.77	2960.28	3376.49	1999.28	2403.78	2615.62
	TcdB	358.44	364.88	265.81	1057.86	603.56	940.63	520.77	508.01	444.07	586.36	655.34	739	549.23	508.28	599.49	613.09	688.18	816.75	776.76	854.59	911.27	585.17	623.31	673.08	616.17	797.46	589.95
	C40 Pep 2	358.44	364.88	265.81	426.98	652.25	592.96	531.4	446.2	527.15	579.19	555.24	663.63	437.78	496.18	448.78	633.21	728.28	562.2	563.27	641.67	612.03	537.21	670.72	616.17	515.52	384.93	445.11
	CspC	358.44	364.88	265.81	501.62	512.26	478.2	1838.39	1350.69	1472.17	503.44	566.03	476.78	184.64	639.93	210.7	656.48	768.33	700.85	590.84	527.15	508.01	450.4	532.76	461.98	479.21	525.17	648.23
	FlgGEK	358.44	364.88	265.81	505.88	542.03	545.22	471.8	488.85	395.96	418.18	423.09	474.35	459.75	432.89	578	502.69	548.4	686.07	436.59	586.6	715.63	616.17	585.17	677.81	393.57	447.56	548.03
