# Supplementary material for: Mucosal vaccination clears Clostridioides difficile colonization
Source: Nature. 2026 Feb 18;652(8112):1289–97. doi: 10.1038/s41586-026-10138-x (PMC13128438; doi:10.1038/s41586-026-10138-x)
Supplement: Supplementary file 10 — Source Data Fig. 5 [file 41586_2026_10138_MOESM10_ESM.xlsx]

## Sheet: Fig. 5b
Survival - 60 Days Post-Boost
Day of Death	dmLT Only	Toxins + dmLT	Toxins + NTAs + dmLT
3	1
3	1
3	1
4	1
3	1
3	1
3	1
10	0
10	0
3		1
3		1
3		1
4		1
10		0
10		0
10		0
10		0
10		0
10		0
3		1
3		1
10		0
10		0
10		0
3			1
3			1
10			0
10			0
10			0
10			0
10			0
10			0
10			0
10			0
10			0
10			0
10			0
10			0
10			0

## Sheet: Fig. 5c
Survival - 200 Days Post-Boost
Day of Death	dmLT Only	Toxins + dmLT	Toxins + NTAs + dmLT
4	1
10	0
3	1
10	0
10	0
4	1
3	1
4	1
5	1
10	0
10	0
10	0
3	1
10	0
10	0
10		0
10		0
10		0
10		0
10		0
10		0
3		1
10		0
10		0
3		1
10		0
10		0
10		0
10		0
10		0
10			0
10			0
10			0
10			0
10			0
10			0
10			0
10			0
10			0
10			0
10			0
10			0
3			1
10			0
10			0

## Sheet: Fig. 5d,e
Weight Loss Relative to Day 0 (%)
Day Post-Infection	dmLT Only - 60										dmLT Only - 200															Toxins + dmLT - 60															Toxins + dmLT - 200
2	85.8		84.7	83.5	82.3	84	82	80.7	89.1	86.6	99.6	103	88	90.2	97.5	83.7	87.6	88.3	84.7	87.6	90.5	84.8	84.8	85.9	88.8	92.3	84.7	91.6	99.2	83.3	86.3	90.6	87.5	87.9	84	88.2	83.9	83.3	84.3	82.1	93.9	101.6	100.7	92.7	86.7	90.7	78.7	93	86.9
3	78.5		80.9	77.3	76.5	79.7	75.3	78	84.2	84.8	83.2	86.2	79.8	88.6	86.6	82.8		82.6	84.7	83.2	84	80.6	78.6	85.9	82.4		79.3	79.6	80.9	88.9	86	81.6	80.1	83.9	84.3	86.4	90.6		87		91.5	93	94.4	85.8	81.4	88.8	80	89.2	83.4
[truncated: 33 more columns]

## Sheet: Fig. 5f-h
Table 1
	Naïve			dmLT Only - D60			dmLT Only - D200					Toxins + dmLT - D60					Toxins + dmLT - D200					Toxins + NTAs + dmLT - D60					Toxins + NTAs + dmLT - D200
CD8+ (Percent Parent)	36.03	37.78	33.08	50.74	32.02	38.41	42	37.6	32.9	25.3	30.1	60.29	53.21	44.95	46.62	72.06	50.6	49.1	48.5	53.7	43.8		56.64	57.72	48.76	55.1	68.8	69.2	71.4	63.6	60.5
CD8+ TRM (Percent Parent)	24.41	35.32	16.54	68.94	53.96	53.58	55.2	61.5	54.5	60.8	58	78.69	74.66	79.63	52.14	88.85	79.6	76.4	80.1	59.9	70.4	61.59	76.56	74.12	43.79	74.57	67.5	72.4	74.6	68.2	81.7
CD4+ TRM (Percent Parent)	1.75	1.72	4.35	7.44	3.98	3.32	4.11	6.72	5.55	2.91	5.8	7.77	4.38	7.41	5.69	11.67	8.78	6.21	7.43	6.77	9.8	7.59	9.38	9.66	7.4	8.65	9.85	10.12	11.77	9.49	9.44

## Sheet: Fig. 5i-k
60 Days Post-Boost Total CFUs/g feces
Days Post-Infection	dmLT Only												Toxins + dmLT															Toxins + NTAs + dmLT
1	1.22893e+09	1.53941e+08	4.84155e+08		6.98324e+07	3.28515e+07	1.59672e+07			2.93152e+08				8.69666e+07	5.55556e+08		1.91718e+06						1.28425e+07		4.85751e+07		1.1489e+09		7.74793e+08					7.11305e+07	368732	1.12758e+07		7.86164e+08	1.93498e+08	3.57143e+08	1.1426e+06
2							2.05882e+07	4.73485e+07			2.23214e+08		8.56164e+08	6.56993e+08		9.88924e+08		2.4684e+07			390625000	1.98864e+08		4.96638e+08	3.25521e+08		4.27497e+07	7812500	6.89338e+07	3.84615e+07	2.15023e+08	175562	500				1.027e+08	3.81098e+08	4.32526e+07	39062500	2.26197e+08
3				1.48305e+07	1.92901e+08	2.89352e+08	1.09694e+08	3.25279e+08	2.11149e+08		1.2964e+08	3.5224e+08					4.66418e+08	2.96053e+08	746269		2.88615e+08	7.12025e+08	1.45214e+08	78125000		2.85863e+08			1.00806e+08	500	1.57828e+08	500	500		1.0142e+06	1.05932e+06		1.33197e+08	8.02365e+07		2.84091e+08
4												9.66184e+07					3.86364e+07	1.0142e+07	5.68182e+07	3.07692e+08	8.60882e+07	8.78647e+07							3.76506e+07	7.58671e+07	3.02419e+07	500	500	500		500
5												5.75361e+07					1.43541e+08	9.82481e+07	1.3587e+08	1.59091e+08	1.71569e+07	9.21053e+07							5.59339e+07	5.53279e+07	3.03911e+07	500	500	500	500	500
6												8.73447e+07						5.84112e+07	3.53507e+07	2.65444e+07	62500000	3.81098e+07							483871	5.50661e+06	9.96933e+06	500	500	500	500	500
7												7.61555e+07						6.09756e+06	4.36047e+06	1.79303e+07	1.15473e+07	2.86697e+07							366667	1.46252e+06	1.34989e+07	500	500	500	500
8												6.54644e+07					1.02768e+08	2.07605e+07	3.63636e+07	3.18471e+07	1.75562e+06	7.51366e+06							145349	8.36268e+06	18975.3	500	500	500	500	500
9												4.56134e+07					4.49723e+07	5.76923e+06	8.58124e+06	9.84252e+06		4.04968e+06							500	475059	100000	500	500	500	500	500
10												2.81326e+07					4.10354e+07	1.72673e+06	3.66748e+06	2.2448e+07	1.29076e+06	3.28947e+06							500	500	500	500	500	500	500	500

## Sheet: Fig. 5l-n
60 Days Post-Boost Spore Counts/g feces
Days Post-Infection	dmLT Only												Toxins + dmLT															Toxins + NTAs + dmLT
1	500	500	500		500	500	500			234522				500	500		500						171233		500										500	500		524109	500	476190	228519
2							8.82353e+07	1.89394e+06			1.4881e+06		1.19863e+08	1.59963e+06		1.58228e+06		2.1722e+07			156250000	3.69318e+07		8.40465e+07	8.68056e+06		512996	500	9.19118e+06	9.61538e+06	1.00344e+07	500	500				2.05399e+06	3.81098e+06	1.29758e+06	500	6.26392e+06
3				2.33051e+07	1.23457e+07	3.18287e+06	1.22449e+07	464684	1.01351e+06		545852	1.5896e+06					5.59701e+06	1.97368e+06	373134	1.27389e+06	3.16456e+06		418216	781250		311850			3.62903e+06	500	5.47138e+06	500	500		50709.9	211864		327869	5.91216e+06		358852
4												5.03221e+06					636364	507099	2.74295e+06	769231	688705	106101							80321.3	1.44509e+06	268817	500	500	500		500
5												676895					598086	236742	483092	2.72727e+06	7.35294e+06	4.60526e+06							500	655738	158562	500	500	500	500	500
6												310559						93457.9	113122	250965	333333	508130							403226	500	500	500	500	500	500	500
7												84033.6						1.52439e+06	11627.9	95628.4	57736.7	152905							500	500	500	500	500	500	500
8												59288.5					16778.5	87412.6	45454.5	39808.9	28089.9	27322.4							500	500	500	500	500	500	500	500
9												776398					46125.5	76923.1	286041	328084		323974							500	500	500	500	500	500	500	500
10												608273					126263	150150	61124.7	47259	135870	219298							500	500	500	500	500	500	500	500

## Sheet: Fig. 5o-q
200 Day Post-Boost Total CFUs/g feces
Day Post-Infection	dmLT Only															Toxins + dmLT															Toxins + NTAs + dmLT
1	5.81782e+08	9.14229e+08	1.57299e+07	2.95276e+07	7.44048e+08		937500000	1.18371e+09	3.47222e+08			1.13982e+09	7.87154e+08	2.07078e+08	1.6276e+09	5.46329e+08	3.73932e+08		2.3461e+08	1.31173e+08		3.70261e+08			2.58459e+08	9.41265e+08	3.05599e+08	1.54703e+08	5.09511e+07	9.15081e+07	5.39724e+07	8.40054e+08	3.01032e+09	4.39859e+07		1.2141e+09	156250000		2.36742e+08	3.13196e+08	1.13032e+08	2.93624e+08	8.04721e+08
2		3.97246e+08	2.1522e+08			1.65094e+08	1.69088e+08				1.01133e+08	2.34584e+08		3.32992e+07	3.22165e+07	3.42153e+08	8.33333e+08	9.1161e+07	8.52273e+08			3.63842e+08	9.82143e+08		7.46097e+07	1.28425e+08	5.41201e+07	1.79083e+08	2.12585e+08	2.2228e+08	3.67647e+08	1.78232e+08	1.53186e+08	1.09824e+07	1.32665e+08	1.89092e+08			1.61082e+08	8.58879e+07	1.84729e+08	2.06612e+08	1.3587e+08
3	2.61057e+08	2.57888e+08	2.92056e+07			5.76037e+07	1.79893e+08	5.73044e+08		5.80855e+08	7.65931e+07	1.49357e+09	3.51124e+06	4.78723e+07	1.8546e+07	4.71621e+08	4.45368e+08		4.74512e+08	7.6959e+08	1.63043e+08		4.28986e+08			6.38758e+08	6.14466e+07	3.32992e+08	2.78025e+08	1.53689e+09	9.31099e+07	2.70329e+08		8.41562e+07	1.43266e+08	1.55473e+07	2.94118e+07	1.3587e+08	2.80269e+07	1.98728e+08	2.10202e+08	1.81787e+08	1.31119e+08
4	1.02459e+08	1.11607e+08		1.53846e+07	1.88154e+08	1.93404e+07			1.05657e+08							7.29167e+08	4.10714e+08	1.92637e+08		3.66379e+08			1.54703e+08	6.79916e+07								5.07614e+07	4.03226e+06		6.83807e+07	6.4433e+07		2.96677e+07	3.72024e+07
5		4.16667e+07		3.24149e+07	4.94604e+07				1.99317e+07	1.88632e+07						8.8141e+07	1.55347e+08	2.08333e+08	1.22354e+08	5.36193e+07		2.04248e+07	3.10284e+07									8.50785e+06	5.35264e+06		3.82932e+06	4.7989e+06	9.21829e+06	2.12379e+06	5.38079e+06	1.05364e+06
6		32000000		1.41586e+07	3.33738e+07					7.44048e+06						266667	2.90698e+07	1.97368e+07	5.61286e+07	3.2417e+07	1.29962e+07		6.99746e+06	1.80288e+07								2.65252e+06	2.12379e+06		7.47863e+06	6.61376e+06	6.05263e+06	6.80693e+06	4.17738e+06	1.90114e+06
7		6250000		9.4518e+06	6.03448e+07					7.90028e+06						2.62557e+06	372024	500	414201	5.02232e+06	3.62319e+06		7.58495e+06	347222								3.23276e+06	4.85437e+06		500	720621	698758	1.08359e+06	3.87597e+06	127877
8		1.08025e+07		9.35219e+06	7.24638e+06					3.0037e+07						117845	813953	3.84615e+06	4.48207e+06	462963	7.32601e+06		3.89004e+06	5.37634e+06								137712	96551.7		500	500	43402.8	133531	214286	500
9		4.65116e+06		6.67735e+06	5.18672e+06					2.16535e+07						213675	500	9328.36	500	23923.4	1.59574e+06		2.78926e+06	500								500	500		500	500	500	500	500	500
10		3.5872e+06		1.91205e+06	317797					1.69837e+06						29832.9	92807.4	55865.9	35885.2	70564.5	104439		538793	668449								500	500		500	500	500	500	500	500

## Sheet: Fig. 5r-t
200 Day Post-Boost Spore Counts/g feces
Day Post-Infection	dmLT Only															Toxins + dmLT															Toxins + NTAs + dmLT
1	500	500	500	500	500		500	500	500			500	500	500	500	500	500		500	500		500			500	500	500	500	500	500	500	500	500	500		500	500		500	500	500	500	500
2		3.97246e+07	2.58264e+08			4.71698e+07	8.76754e+07				1.51699e+08	1.00536e+08		7.68443e+07	7.51718e+07	2.28102e+08	6.66667e+08	2.91715e+06	1.81818e+07			2.22348e+08	8.03571e+08		2.00872e+08	2.44618e+08	6.11034e+07	9.84957e+07	1.59439e+08	2.28818e+08	9.45378e+07	3.44582e+07	5.82108e+07	4.49281e+06	1.13011e+08	9.95223e+07			2.81894e+08	2.97304e+08	3.07882e+07	1.54959e+07	9.37031e+06
3	5.37469e+07	4.55097e+07	2.92056e+07			3.60023e+07	7.7097e+07	1.91015e+08		1.16171e+08	1.53186e+08	5.74449e+08	7.02247e+06	6.91489e+06	4.08012e+06	2.46063e+07	1.48456e+08		6.77874e+06	1.86567e+08	4.61957e+07		1.48495e+08			2.94811e+07	3.07233e+07	1.02459e+08	1.33452e+08	1.53689e+08	4.65549e+06	7.78547e+07		2.01975e+07	3.58166e+07	3.73134e+07	5.14706e+07	5.43478e+07	2.80269e+07	4.17329e+06	8.40807e+07	1.38504e+07	6.55594e+06
4	2.56148e+07	3.82653e+07		5.76923e+07	1.3089e+07	2.443e+07			1.30039e+07							2.29167e+07	6.07143e+07	3.85274e+07		3.44828e+07			1.39233e+07	1.83054e+07								634518	1.24069e+06		820569	1.28866e+06		791139	500
5		2.95699e+07		2.32982e+07	3.3723e+07				9.96583e+06	7.54527e+06						8.01282e+06	7.22543e+06	1.89394e+08	8.59788e+06		1.6756e+06		3.26797e+06	2.21631e+06								916230	176322		240700	191956	589971	194175	215232	34482.8
6		520000		161812	145631					2.79018e+06						500	158562	52631.6	6.37136e+06	41493.8	94518		89058.5	817308								500	12135.9		56980.1	500	52631.6	37128.7	500	500
7		225000		47259	137931					2.80899e+06						114155	74404.8	132743	14792.9	55803.6	103520		36407.8	13888.9								500	500		500	110865	31055.9	500	116279	51150.9
8		1.23457e+06		18248.2	507246					2.31054e+06						500	232558	76923.1	149402	138889	500		103734	161290								500	500		500	500	500	500	500	500
9		116279		213675	311203					984252						500	500	500	500	500	212766		103306	500								500	500		500	500	500	500	500	500
10		165563		191205	423729					339674						500	58004.6	500	500	500	26109.7		43103.4	500								500	500		500	500	500	500	500	500
