# Supplementary material for: Mucosal vaccination clears Clostridioides difficile colonization
Source: Nature. 2026 Feb 18;652(8112):1289–97. doi: 10.1038/s41586-026-10138-x (PMC13128438; doi:10.1038/s41586-026-10138-x)
Supplement: Supplementary file 11 — Source Data Extended Data Fig. 1 [file 41586_2026_10138_MOESM11_ESM.xlsx]

## Sheet: Ext. Fig. 1b
Survival - RI
Day of Death	dmLT Only	FlgGEK + dmLT	C40 Pep 2 + dmLT	CspC + dmLT	PD + dmLT
2	1
2	1
2	1
2	1
2	1
2	1
3	1
3	1
3	1
3	1
10		0
10		0
10		0
10		0
10		0
4		1
4		1
10		0
10		0
10		0
3			1
3			1
3			1
10			0
10			0
10			0
10			0
10			0
10			0
10			0
3				1
10				0
10				0
10				0
10				0
2				1
2				1
2				1
2				1
10				0
3					1
3					1
5					1
10					0
10					0
3					1
3					1
3					1
3					1
10					0

## Sheet: Ext. Fig. 1c
Survival - IP
Day of Death	dmLT Only	FlgGEK + dmLT	C40 Pep 2 + dmLT	CspC + dmLT	PD + dmLT
4	1
3	1
10	0
3	1
3	1
10		0
3		1
3		1
3		1
3		1
10		0
3		1
3		1
10		0
10		0
10			0
10			0
10			0
10			0
10			0
10			0
3			1
10			0
10			0
3			1
3				1
3				1
3				1
3				1
10				0
10				0
2				1
3				1
3				1
3				1
10					0
10					0
3					1
3					1
3					1
10					0
10					0
10					0
10					0
10					0

## Sheet: Ext. Fig. 1d
RI - Total CFUs/g feces
Days Post-Infection	dmLT Only														CspC + dmLT															C40 Pep 2 + dmLT															FlgGEK + dmLT
1	1.31705e+09	1.11426e+09	1.36662e+09	1.67726e+09	2.57888e+09				1.42395e+09	2.23214e+09	3.09917e+08			7.34509e+08	2.67455e+08	3.05827e+08	1.07204e+08	4.70966e+08	2.63343e+08	2.52832e+08	8.89228e+08		1.66934e+09	4.67052e+08	8.90032e+08	6.69643e+08	3.42153e+08	7.00673e+08	4.22297e+08	1.07527e+09	1.07347e+09	3.9557e+08	2.24417e+08	3.16723e+08		7.18391e+07	1.04167e+09		4.27632e+08		3.81098e+08	2.85218e+08	6.46552e+07	7.21154e+08		1.20773e+09	1.13225e+09	1.25558e+09	6.79348e+08
2		1.5528e+09	8.2021e+08	5.04032e+08	4.75888e+08	4.17462e+08		1.79598e+08	1.63185e+08	6.72468e+07	5.33681e+08		6.58196e+08				1.87688e+07	1.11607e+08	1.26518e+08	4.74684e+08	1.88253e+08		6.98024e+08	1.15741e+08	6875000000		4.36047e+08			2.3855e+08	4.64527e+08	6.86813e+07	2.76549e+08	4.95427e+08	5.9968e+08	3.02597e+08		19531250	3.64078e+08	3.97246e+08						1.42045e+08		3.1953e+08	3.24675e+08
3			1.07759e+08	234375000	7.7723e+08	3.02683e+08	4.03462e+08		1.32856e+09		5.93354e+08		1.65766e+08	2.13579e+09	1.76056e+08	1.50966e+08	9.70497e+07		3.9557e+08	6.27281e+08		5.49853e+08	2.15815e+08	3.28563e+08	8.24176e+08	1.8263e+08	5.75506e+08	2.43665e+08	1.02041e+09	2.18531e+07	3.22719e+08		2.18226e+08	3.59195e+08	5.63063e+08	2.96912e+08	4.50288e+08	2.00321e+08	1.81285e+09	7.77363e+07		6.14754e+08	4.00641e+08	2.14286e+08		6.00962e+07	6.73491e+08	500000000	1.35477e+08
4	4.16667e+08	4.35606e+07	2.60417e+06	2.60417e+08	4.89812e+08	6.06796e+08	1.63246e+09	2.15517e+08	2.73058e+08	8.97989e+07		1.58228e+08	2.0181e+08	9.49074e+08	6.18132e+07	1.50804e+07	3.40909e+07	1.84911e+08	1.3587e+08	1.00375e+08	1.52812e+08		3.85552e+08	2.84091e+08	8.62069e+06		7.41525e+06	6.73401e+06	7.78008e+06		8.99281e+07	2.24551e+08		2.40385e+08	1.32979e+08	2.07469e+07	2.09732e+06	1.03022e+07	1.31579e+08	4.94462e+07	4.21348e+08	1.50602e+08		9.82704e+07	1.0101e+07	1.11111e+07	8.38123e+07	9.42888e+07	1.57431e+08
5		6.92734e+07		2.77666e+08	1.17041e+08		2.10674e+07	2.17662e+07	3.09245e+07	1.44928e+07	5.20833e+07		5.28382e+08	3.21691e+08	1.18483e+07	9.68992e+06	1.44009e+07	7.45823e+06	4.7081e+06	4.33025e+07	2.46063e+07		3.57824e+07	1.75562e+08	4.8913e+06			2.29779e+06	1.51246e+06		4.29258e+08	2.68405e+07	5.68182e+06	5.17956e+07	1.24008e+07	1.17041e+06	864454	1.43266e+06	1.19048e+07	8.46883e+06	2.12191e+08		6.57895e+07	4.86381e+07		1.65782e+07	3.27225e+07	5.72344e+06
6	9.48276e+06		1.94099e+07	8.11688e+06	6.75957e+07	9.74026e+06	7.23684e+06	3.69822e+06	1.77936e+06	9.20543e+06	1.71233e+07	2.67857e+07	2.0933e+08		856444	2.05628e+06	1.52905e+06		177936	6.02894e+06	3.94322e+06	7.83699e+06	4.35035e+06	2.14286e+07	1.19565e+07		2.29167e+07	6.94444e+06	11718750	3.52444e+07	3.18878e+08	9.05797e+07		2.08333e+08	1.9685e+06	500	58004.6	500	54347.8	7.83972e+06	8.08824e+06		916870	7.9291e+06	4.79351e+06	3.30189e+06	4.56204e+06	442478	1.84564e+06
7	2.76316e+07	1.36463e+08	5.04658e+07	3.62797e+07	7.10227e+07	1.00932e+07	9.33908e+06	5.22446e+06		1.36861e+07	1.89394e+07	3.94856e+07	8.6273e+07		3.99709e+06	5.62169e+06	398936	115207	48923.7	3906250	3.69004e+06	3.56013e+06	1.40449e+06	5.66465e+06	1.16979e+07	7.57576e+06	2.32919e+06	5.49451e+06		2.67857e+06	78125000	5.33276e+07	75000000	1.25774e+08	500	500	500	500	90415.9	484496	2.05479e+06	7500000	132275	4.93763e+06	5.48246e+06	5.55556e+06	1.6129e+07	94339.6	9000000
8	1.67112e+07	4.3239e+07		9.61538e+07	5.88235e+07		6.00962e+06	3.08642e+06	2.57491e+06	6.39535e+06	1.73611e+07	3.35208e+07	1.58228e+07	2.89575e+07	444915		884615	789474	165746	1.4218e+06	5.6338e+06	1.89145e+06		2.16942e+06	4.08163e+06	916667	2.22222e+07	1.52439e+07			2.54237e+07	1.15741e+07	4.03226e+07	5.47809e+07	500	500	500	500	500		1.06178e+06	1.63551e+06	500	568862	3.08099e+06	4.53368e+06	3.04878e+06	500	2.52809e+06
9	8.36431e+06		3.64264e+07	1.30597e+07	1.62338e+07	5.17751e+06	5.17384e+06	3.78788e+06	2.26131e+06	7.97872e+06	1.52439e+07	1.63043e+07	1.25718e+08	2.20894e+07		72727.3	96418.7	95011.9	20920.5	2.01613e+06	994695		3.69198e+06	1.98413e+06	4.80769e+06	4.85437e+06	7.14286e+06	5.05952e+06	641026	84889.6	1.05574e+07	5.7947e+06	2.40385e+07	1.08447e+07	500	500	500	500	500		85227.3	407240	198413		314465	500000	414938	500	373134
10	1.23239e+07	3.45622e+07	7.7821e+06	9.29752e+06	1.54028e+07	7.89474e+06	6.14754e+06	1.5343e+06	2.99202e+06		1.39752e+06		1.35747e+07	1.93966e+06	232558	500	500	343750	8802.82	1.83824e+06	2.56024e+06	413907	4.29185e+06	1.83616e+06	1.10465e+07	1.4218e+06	1.48515e+06	98814.2	82508.3	130719	31250000	1.28788e+07	1.18243e+07	4.80769e+07	500	18832.4		500	18450.2	56391	50505.1	581395	225904	85714.3			23255.8	500	31055.9
[truncated: 24 more columns]

## Sheet: Ext. Fig. 1e
IP - Total CFUs/g feces
Days Post-Infection	dmLT Only															CspC + dmLT															C40 Pep 2 + dmLT															FlgGEK + dmLT
1	2.08333e+08	5.78704e+08	2.22684e+08	4.23825e+08	234375000	5.59701e+08	1.51547e+09	7.28778e+08	2.77991e+08	1.77191e+09	7.28811e+08	4.27432e+08	1.37406e+08		3.93983e+08	4.5217e+08	8.33333e+08	4.21159e+08	1.61558e+08	1.3587e+08	1125000000	8.94561e+08	1.05574e+09	2.04327e+09	2.4334e+09	2.44565e+08		2.7606e+08	1.79303e+08	4.14299e+08		1.55473e+09	5.97286e+08	4.64876e+08		1.36463e+09	275000000	4.27432e+08	8.80282e+08	6.33446e+08	2.65957e+08		1.38449e+08	1.36409e+08	3.91931e+08		1.01198e+09	1.02603e+09
2	3.49553e+08	4.2901e+08	2.28436e+08	3.66415e+08	6.51042e+07		3.10174e+08	4.70093e+08	-1.48339e+08	2.69397e+08		5.19814e+08	3.23447e+08								1.96541e+08		6.51042e+08	2.96409e+08	8.64852e+08	5.99747e+08	1.0917e+09		7.41107e+08	4.64109e+08							6.43382e+08	1.84755e+08	1.07021e+08	7.10227e+08			2.76899e+09			5.68631e+08	1.34202e+09	1.89887e+08
3		1.0679e+09	1.02919e+09	7.39247e+08	3.81098e+08	3.74251e+08	1.16404e+09	3.89004e+08	1.4119e+09	5.5583e+08	9.48887e+07	3.92892e+08	2.16697e+09	2.14408e+08	9.64506e+07	9.15527e+07	1.63441e+08	1.32696e+08		1.14769e+08	2.37256e+08	1.53689e+09	3.37672e+08			6.51042e+07			5.85206e+07	1.94444e+07	1250000000	7.08763e+08		1.66869e+09			7.64526e+08	2.37643e+08	5.31915e+08	7.75959e+08	2.17839e+08		8.92857e+07	1.11607e+08	2.40385e+08	3.92588e+08			3.31942e+08
4	7.6486e+07	1.93299e+08	1.18972e+08	2.63799e+08	4.48258e+08		1.63399e+08	2.70833e+08	1.28425e+08	2.20588e+08	1.55473e+08	6.7446e+07			4.85248e+07	2.2007e+08	1.04371e+08	6.90063e+07	9.54198e+07	1.39821e+08	1.86821e+08	4.34028e+07		2.10674e+08	1.64474e+08	1.01902e+08	8.19971e+07				1.10816e+08	7.97872e+08	3.11876e+08	1220703125		5.36737e+08	1.52726e+09	6.12745e+08		2.03804e+08	1.4881e+08			4.6503e+07	1.04167e+08	1.56904e+08	1.02249e+08	9.64506e+07	3.10945e+08
5	100000000	87500000	1.30988e+08		4.42635e+07	4.17781e+07	3.31704e+08		1.25916e+08	5.68182e+07	1.21528e+08	4.16667e+07	2.64423e+07	2.00437e+07	5.16304e+07	3.80325e+06	5.83616e+07	1.78571e+07	1.74095e+07	1.15741e+07	6.04282e+08	8.59934e+06	4.44614e+08	9.82704e+07	5.08506e+08	1.34615e+08	2.06422e+07	4.48803e+07	775547	5.91216e+07	1.04167e+08	7.9023e+07	5.86854e+07	4.38596e+07		1.53186e+08	8.17587e+08	2.50912e+08	5.20833e+08	4.73485e+08	2.70954e+07	1.56685e+08	5.71149e+07	5.50314e+06	4.98575e+06	1.47871e+08	4.22297e+08	1.57729e+08	1.16356e+08
6	2.40385e+08	1.11607e+08	5.76037e+07			1.98807e+07	4.71698e+07	2.28102e+07	1.37868e+07	1.18172e+08	2.33844e+08	2.14041e+07	3.73506e+07		1.27152e+08	1.14051e+06	3.22165e+06	7.83699e+06	7.26744e+06	5.76037e+06	1.35135e+07	8.01282e+06	2.17517e+07	2.44141e+07	4.99429e+07	78125000	6.67476e+07	1.81398e+07	7.11078e+07	3.33567e+07	8.47868e+06	4.15129e+06	8.7007e+06	5.41594e+07		8.41097e+07	2.11299e+08	2.85714e+07	2.12054e+08	1.77305e+08	2.09732e+07	2.65581e+07	9.13149e+07		5.70776e+06	7.67544e+07	8.7822e+07	5.0813e+07	4.36047e+07
7	2.77094e+06	6.50289e+06	2.66768e+06	1.44509e+07	3.30033e+06	5.63789e+06	4.80769e+06		1.00733e+06	6.59824e+06	31250000	5.3066e+07	7.73994e+06	1.52439e+07	4.28082e+07		5.05051e+06	748503	3.28947e+06	1.20579e+06	735294	3.40136e+06	6.46552e+06	1.5528e+06		2.38347e+07	2.20848e+06	5.4146e+06	8.25083e+06	7.56048e+06	3.71287e+06	2.53036e+06	4.46429e+06	6.6568e+06		1.78571e+07	3.45304e+07	1.24254e+07	1.74466e+07	1.61082e+07	1.92505e+07	3.13808e+07			842105	5.69476e+07	3.97527e+06	2.80899e+06	1.8997e+06
8	1.3601e+07	2.60417e+07	3.71287e+06	5.40123e+06	1.13095e+07	1.7297e+07	7.15488e+06	1.59513e+07		1.2987e+07	2.60417e+07	1.35335e+07	3.65497e+06	1.92308e+06	5.65245e+07	477099	418410		195312	290698		3.71287e+06	4.13603e+06	3.21691e+06	1.45228e+06		8.40807e+06	1.64474e+07	5.2682e+06	5.91216e+06	5.43478e+06	6.00962e+07	1.1687e+07	3.32447e+06		3125000	5.46117e+07	4.71698e+06	6.15764e+06	7.31605e+06	1.64474e+06	1.69643e+06		3.10559e+06	679348	4.84496e+07	1.06383e+07	13125000	3.3363e+07
9	634058		1.08108e+06	1.31857e+07	2.25225e+06	3.30033e+06	3.60082e+06	5.99042e+06		3.83436e+06	2.07565e+07	6.88976e+06	1.07261e+06	227273	2.71739e+07			336927	1.3369e+06		657895	1.81951e+06	2.45902e+06	660377	1.00897e+06	9.43396e+06	5000000	5.84795e+06	3000000	4.12541e+06	8.83152e+06	3.59712e+06	2.64085e+06			4.53795e+06	2.07801e+07	4.51807e+06	3.73754e+06	1.37061e+07	62056.7	559567			346021	2.14408e+07	2.04082e+06	3.94737e+06	1.33333e+06
10	1.03093e+06	935829	696594	6.03217e+06		8.29082e+06	3.78024e+06	5.31046e+06	5.39867e+06	4.60123e+06	9.01442e+06	7.41107e+06			738397			1.20968e+06	1.41509e+06	4.22932e+06	338983	301205	1.89713e+06	1.14155e+06		7.96813e+06	2.55102e+06	2.25515e+06	6.23583e+06		4.59866e+06	6.03865e+06	4.54111e+06			3.02045e+06	3.73134e+06	2.87102e+06	5.10204e+06	6.91563e+06	10526.3	283505	181159		916422	9.1712e+06	1.04167e+07		1.85644e+06
[truncated: 26 more columns]

## Sheet: Ext. Fig. 1f
Serum IgG Titers (Normalized OD450)
	dmLT Only																																RI
Anti-CspC			0.2663	0.2238	0.1988	0.0118		0.0563				0.4995	0.0685	0.0305	0.397	0.4645				0.1235	0.3265		0.286	0.025		0.002	0.05	0.1545	0.067	0.015	0.247	0.026	0.3193	0.3368	1.0088	0.1803	0.0383	0.3998	0.1808	1.1113	0.3983	0.1242	0.2282	0.0677	-0.0063	-0.0083	0.0992	0.0757	0.1732
Anti-C40 Pep 2			0.4324	0.4369	0.2444			0.0574		0.15082	0.59932		0.13632		0.42932	0.5776		0.4876	0.5126	0.0876	0.3376	0.0005	-0.014	0.0155		0.2475	0.0285	0.024	0.018	0.027												0.1204			0.2714	0.0634	0.1614	0.5729	0.2924
Anti-FlgGEK	0.2463	0.2833	0.2313	0.4188	0.0548	0.0233	0.2638	0.0998	0.25775	0.04575	0.53825	0.34875	0.07325	0.03525	0.33575	0.34775	0.3629	0.2554	0.3099	0.0589	0.2119	0.5414	0.2409	0.5474	0.0705	0.0795	-0.01	0.005	0.3025	0.0435	0.0235	0.3975	0.3593	0.4408	0.1798	0.1608	0.1818	0.2653	0.9928	0.9868	0.1018	0.2493	0.4081	0.0706	0.2926	0.5881		0.2076	0.1746
Anti-PD	0.35025	0.35275	0.22625	0.07175				0.06075		0.1174			0.0584	0.0224	0.3969	0.1544				0.4171	0.3146		0.2046	0.07		-0.01	0.042	0.346	0.049	0.017	0.207	0.055	0.23425	0.13525	0.01125	0.18525	0.69525	0.02025	0.16225		0.23275		0.1956	0.0671		0.0461	0.1456	0.0861
[truncated: 30 more columns]

## Sheet: Ext. Fig. 1g
Fecal IgA Titers (Normalized OD450/mg feces)
Group	Days Post-Vaccination	dmLT Only																																															RI
Anti-CspC	28	-1.1629	-0.62069	12.9751	0.22549	1.9927	0.226	-0.057554	-0.682927	0.0792952	-0.181818	-1.66138	-1.30601	-1.80625	-1.58442	-1.28495	-2.02871	-1.67059	-1.25157	-1.33831		-1.53216	2.37615	-1.33469	6.39259	-0.203966	-1.00287	-2.07614			-0.113164	1.37441	-0.501792	-0.860465	-2.08333	1.2125	1.42857	0.310811	1.47945	-0.20202	-0.187354	-0.414508	-0.303644	0.0348837	-0.0485437	1.23967	2.06468	-0.101781	-1.07742
	42	-0.00869565	-1.18605	0.758621	-0.316384	0.233227	-1.58824	0.676471	-0.628	-0.489583	-0.291815	-0.993056	-0.946333	-2.14535	-0.426282	-1.11138	3.41944	-3.44565	-0.000161326	-1.36693	-1.66857	-0.379104	-0.738776	-0.935872		-1.27027	-1.80443	-5.79245	-1.55874	-2.20949	-1.55328	0.816901	-1.94581							-1.12048	-1.14583	0.32967	-0.360825						-0.519231
Anti-C40 Pep 2	28	12.8643	13.7328	33.5721	20.2255		6.696	8.46763		13.6916	6.80682	5.36508	7.28962	8.0875	15.9675	13.3011	4.18182	16.4941	16.2201	14.0746		0.567251	0.536697	1.53878	3.34815	1.60623	0.405172	0.86802			0.464203	4.2654	1.29032	4.09302	2.99242	0.475	-2.7619	-0.797297	-0.767123	1.52778	1.77986	1.11399	2.63158	0.953488	1.76699	3.5124	4.25373	3.62595	28.7724
	42	6.29565	5.44186		1.44915	4.38658	4.88235	1.31985	1.912		1.62989	0.530093	0.203936	5.51744	1.97009	1.19613	11.6917	2.00543	4.53039e-05	0.604651	5.34	0.0358209	-0.077551	-0.146293		0.226044	0.261993	-0.320755	-0.140401	0.00395257	-0.0163934	4.49296	-2.83251							-0.0120482	-0.859375	-0.833333	-2.21649						11.2328
Anti-FlgGEK	28	-0.180995	0.258621	0.39801	1.71569	2.29927	0.9	0.440647	4.63415	1.54185	1.93182	0.47619	0.874317	0.90625	1.16883	6.82796	1.43541	1.70588	1.60377	0.995025		0.444444	0.165138	0.310204	1.11852	0.399433	0.91954	1.4467			0.496536	2.55924	1.16487	6.60465	4.43182	2.0125	2.88095	3.2973	3.12329	2.47475	1.32319	5	6.07287	0.744186	0.854369	1.81818	1.14428	0.597964	2.01754
	42	1.19565	4.30233	2.24138	1.12994	1.3738		0.588235	0.08	-0.416667	1.17438	0.474537	0.268336	1.48256	-0.0694444	-0.0605327	0.347222	0.570652	1.65746e-05	0.206718	0.328571	0.226866	0.0938776	-0.00801603		-0.157248	0.295203	0	0.272206	0.237154	0.307377	1.47887	0.960591	1.04396						0.0963855	-0.182292	0.119048	1.28866						3.09091
Anti-PD	28	0.160181	0.175862	0.350249	0.396078	1.68175	1.9508	0.333453	18.4171	1.10308	1.62159	-0.507937	-0.442623	0.275	0.253247	-0.166667	0.641148	0.876471	0.874214	0.343284		0.409357	0.733945	0.346939	2	0.991501	0.293103	0.365482			0.316397	3.41232	1.97133			1.8875		1	1.70874										2.98849
	42	1.34957	5.64419	1.29655	0.664972	1.26326	-0.780392	0.0191176	-0.0784	-0.464583	0.303915	0.229167	0.177102	0.924419	-0.0972222	-0.0992736	-0.738889	-1.22826	-5.55249e-05	-0.325581	-0.502857	-0.298507	0.295918	-0.260521		-0.282555	-0.214022	-0.735849	0.39255	0.0474308	0.0696721	7.21127							0.898438	1.21795									0.339155
[truncated: 54 more columns]

## Sheet: Ext. Fig. 1h
Fecal IgG Titers (Normalized OD450/mg feces)
Group	Days Post-Vaccination	dmLT Only																																					RI
Anti-CspC	28	1.53846	4.39655	1.69154	5.44118	3.57664	2.37	2.88669	2.34756	4.20705	9.40341	8.5873	2.96721	5.1125	3.72078	4.45161	1.04306	0.811765	2.69182	0.313433		2.08531	1.88172	2.46512	1.51515	0.15	1.47619	0.72973	1.08219	0.227273	0.456674	1.96891	0.789474	-0.0348837	0.203883	0.0826446	0.223881	-0.0254453	2.54839	4.57597	3.98467	7.02658	3.87405	4.85772	6.70792	5.02695	7.12435	11.3272
	42	2.21739	7.38372	2.5	1.11582	0.990415	0.441176	0.386029	0.22	0.9375	0.960854	0.19213	0.506261	0.511628	0.0459402	0.116223	0.133333	0.88587	0.109945	0.00775194	0.0228571	0.338028	0.640394	0.318681						-0.216867	1.10677	-0.228938	3.09278						1.29808	4.25831	2.64019	7.85326	0.747126	0.428212	0.5	4.07635	13.9143	1.13924	0.430769
Anti-C40 Pep 2	28	1.1086	2.80172	1.89055	3.33333	2.33577	1.2	2.46403	7.83537	3.89868	9.57386	10.6508	3.45902	4.70625	7.32468	6.87097	10.2297	3.07647	4.92453	1.85572		0.947867	1.72043	1.62791	0.530303	1.625	0.309524	1.58108	1.72603	0.656566	0.819672	0.984456	0.0404858	1.24419	0.213592	-1.07438	0.0497512	0.43257		2.72358	29.2857	14.0484	8.48837	3.18519	28.6494	22.1889	4.33333	3.77841	1.68168
	42	1.84783	4.65116	1.63793	0.282486	0.910543	1.71569	1.12132	1.34	0.416667	0.213523	0.481481	0.980322	1.15116	0.403846	1.02421	1.49444	2.38043	0.519337	1.35142	1.79429	0.816901	2.11823	1.59341						-0.0240964	-0.690104	-0.25641	1.90722						9.86559	43.319	1.19355	1.0148	10.3913	13.902	14.6995		3.54317		-0.0176056
Anti-FlgGEK	28	2.30769	5.68966	1.96517	4.70588	5.62044	2.1	1.45683	4.2378	1.74009	6.50568	3.2328	2.95628	6.25625	3.28571	1.34946	0.866029	1.15294	0.855346	1.04975		1.4218	0.322581	1.2093	0.757576	0.15	1.09524	0.364865	0.69863	1.31313	1.00703	4.50777	1.21457	0.593023	0.0582524	0.702479	0.0248756	0.483461	6.09649		37.9208	22.4194	10.7907	5.70755	6.93452	24.3836	1.02985	15.3561
	42	2.93478	6.80233	11.8966	2.74011	2.89137	3.87255	1.63603	1.66	2.96875	4.83986	1.0787	1.17352	2.27326	0.375	8.71913	0.502778	0.331522	6.38122e-05	1.39793	6.24571	0.15493	0.320197	0						0	0.924479	-0.128205	6.08247						3.87879	2.19008		2.94466	9.71129	4.69438		7.16621	2.96417	17.7134	0.126812
Anti-PD	28	2.0724	4.63793	2.87562	4.83333	5.56934	0.876	2.93705	4.83537	4.04405			1.13661		7.42208		1.06699	1.78235	3.79245	0.412935		1.09005	1.57706	0.744186	3.56061	0.7	2.09524	1.55405	1.39726	0.681818	0.702576	2.35751	1.29555	0.686047	0.407767	1.73554	2.73632	0.547074	18.6547	16.1768	27.5816	21.6646	12.2982	8.37465	12.7905	5.30721	7.55856	3.9925	1.2628
	42	2.07826	4.62791	3	1.77401	1.73482	2.38235	1.63235	2.572	2.89583	1.0427	0.921296	1.30233	2.02326	0.179487	0.430993	1.78611	2.46196	1.18232	1.1447	1.55143	0.056338	0.640394	0.230769						0.216867	0.651042	0.18315	3.35052						1.27606	0.87234	0.97956	2.91985	1.10487	9.0075	0.622378	0.739362	4.38462	1.23305
[truncated: 25 more columns]

## Sheet: Ext. Fig. 1i
Pearson's R Correlative Analyses
		Serum IgG Titer D42	Fecal IgA Titer D14	Fecal IgA Titer D28	Fecal IgA Titer D42	Fecal IgG Titer D28	Fecal IgG Titer D42
IP	Colonization Burden Day 1	-0.284775	0.0536569	0.273874	0.014613	0.0244858	0.0836813
IP	Colonization Burden Day 2	0.32785	0.118593	-0.133208	0.0495673	-0.0571812	0.0153408
IP	Colonization Burden Day 3	-0.445708	-0.143621	-0.0617083	-0.0784631	-0.215895	-0.275497
IP	Colonization Burden Day 4	-0.196089	-0.0693914	0.0933664	-0.179724	-0.200489	-0.287764
IP	Colonization Burden Day 5	-0.240859	0.0671677	-0.055289	-0.0396639	-0.158855	-0.175474
IP	Colonization Burden Day 6	-0.296899	-0.0741424	-0.346587	-0.325568	-0.316401	-0.452038
IP	Colonization Burden Day 7	-0.22755	-0.0431231	-0.257375	-0.243198	-0.186298	-0.227448
IP	Colonization Burden Day 8	-0.247532	-0.19062	-0.198003	-0.265869	-0.218005	-0.342667
IP	Colonization Burden Day 9	-0.272568	-0.0655809	-0.328391	-0.20579	-0.250086	-0.179657
IP	Colonization Burden Day 10	-0.208791	0.0935986	-0.332797	-0.248506	-0.285106	-0.323799
RI - no clearance	Colonization Burden Day 1	-0.0886764	0.411906	-0.0834915	0.0451054	0.33385	0.225775
RI - no clearance	Colonization Burden Day 2	-0.149675	-0.221143	0.0719818	0.260069	-0.176234	-0.0665241
RI - no clearance	Colonization Burden Day 3	-0.0306938	0.241532	-0.136293	-0.0718429	0.0757624	-0.0348524
RI - no clearance	Colonization Burden Day 4	-0.090596	0.173939	-0.188539	0.00124807	0.0481083	0.112423
RI - no clearance	Colonization Burden Day 5	0.000542631	-0.032184	-0.0136392	0.0533406	-0.137276	0.583137
RI - no clearance	Colonization Burden Day 6	-0.126722	-0.053005	-0.0634878	0.0665041	-0.0279778	0.45819
RI - no clearance	Colonization Burden Day 7	-0.111803	-0.0724901	-0.106446	0.113794	0.207259	0.303334
RI - no clearance	Colonization Burden Day 8	-0.197827	0.0866117	-0.111526	-0.0625573	0.167484	0.105082
RI - no clearance	Colonization Burden Day 9	-0.13771	0.0779293	-0.228535	-0.157936	0.182861	-0.0521614
RI - no clearance	Colonization Burden Day 10	-0.148912	0.0194398	-0.133339	-0.00633994	0.0747254	0.274009
RI - cleared	Colonization Burden Day 1	0.949798	0.510805	0.21231	0.827239	0.38816	-0.451876
RI - cleared	Colonization Burden Day 2	0.0761255	-0.109191	0.918806	-0.150874	0.10407	0.721272
RI - cleared	Colonization Burden Day 3	0.0459537	-0.189303	0.397394	0.177917	-0.169976	0.481828
RI - cleared	Colonization Burden Day 4	-0.0742975	-0.151816	0.721201	-0.00111035	-0.289638	0.32745
RI - cleared	Colonization Burden Day 5	-0.640826	-0.687474	0.366549	-0.646118	-0.703656	-0.14342
RI - cleared	Colonization Burden Day 6	-0.57373	-0.503115	0.240743	-0.738175	-0.544183	-0.0181514
RI - cleared	Colonization Burden Day 7	-0.34952	-0.479358	-0.28597	-0.558465	-0.286894	-0.272479
RI - cleared	Colonization Burden Day 8	-0.533917	-0.591005	-0.192445	-0.668543	-0.340581	-0.443658
RI - cleared	Colonization Burden Day 9	-0.598897	-0.681891	-0.302709	-0.759524	-0.418615	-0.491416
RI - cleared	Colonization Burden Day 10	-0.120375	-0.100919	0.266384	-0.00465663	0.397228	0.663169

## Sheet: Ext. Fig. 1i-1
P-Values Correlative Analyses
		Serum IgG Titer D42	Fecal IgA Titer D14	Fecal IgA Titer D28	Fecal IgA Titer D42	Fecal IgG Titer D28	Fecal IgG Titer D42
IP	Colonization Burden Day 1	0.0473407	0.720189	0.0655084	0.9259	0.877673	0.612522
IP	Colonization Burden Day 2	0.0509372	0.49744	0.459895	0.791163	0.764077	0.939462
IP	Colonization Burden Day 3	0.00309504	0.376625	0.705235	0.63961	0.206003	0.109191
IP	Colonization Burden Day 4	0.186507	0.643026	0.546633	0.248819	0.214814	0.0756662
IP	Colonization Burden Day 5	0.0764926	0.629397	0.697054	0.786709	0.275616	0.25457
IP	Colonization Burden Day 6	0.0262804	0.594159	0.0102461	0.0210473	0.0251848	0.00182518
IP	Colonization Burden Day 7	0.104727	0.761473	0.0682563	0.0957881	0.20991	0.13759
IP	Colonization Burden Day 8	0.0830729	0.184843	0.177322	0.0775231	0.155139	0.0304261
IP	Colonization Burden Day 9	0.0581228	0.650919	0.0226798	0.170044	0.101577	0.249
IP	Colonization Burden Day 10	0.159003	0.536109	0.0254996	0.117185	0.0707905	0.0473516
RI - no clearance	Colonization Burden Day 1	0.629363	0.0139472	0.633478	0.785117	0.0536538	0.172897
RI - no clearance	Colonization Burden Day 2	0.465521	0.248972	0.705431	0.157671	0.351555	0.722167
RI - no clearance	Colonization Burden Day 3	0.869801	0.182937	0.449472	0.672623	0.680252	0.842449
RI - no clearance	Colonization Burden Day 4	0.610366	0.310315	0.270799	0.993984	0.780533	0.507666
RI - no clearance	Colonization Burden Day 5	0.997532	0.854378	0.938016	0.753867	0.438821	0.000236611
RI - no clearance	Colonization Burden Day 6	0.461442	0.751963	0.701001	0.675616	0.867576	0.00294742
RI - no clearance	Colonization Burden Day 7	0.498011	0.65242	0.496899	0.462041	0.187835	0.0508449
RI - no clearance	Colonization Burden Day 8	0.240524	0.600085	0.499083	0.697605	0.308143	0.52435
RI - no clearance	Colonization Burden Day 9	0.430181	0.632673	0.156075	0.317823	0.265176	0.749231
RI - no clearance	Colonization Burden Day 10	0.379064	0.905228	0.405916	0.96742	0.642412	0.0790931
RI - cleared	Colonization Burden Day 1	0.00371709	0.300433	0.68632	0.0421916	0.447002	0.548124
RI - cleared	Colonization Burden Day 2	0.886032	0.836865	0.00962097	0.775406	0.844458	0.169066
RI - cleared	Colonization Burden Day 3	0.913958	0.653445	0.329617	0.673379	0.687381	0.333189
RI - cleared	Colonization Burden Day 4	0.861204	0.719688	0.04348	0.997918	0.486537	0.52638
RI - cleared	Colonization Burden Day 5	0.086876	0.0595438	0.3718	0.0834691	0.0514586	0.786345
RI - cleared	Colonization Burden Day 6	0.137011	0.20376	0.565745	0.0365218	0.1632	0.972776
RI - cleared	Colonization Burden Day 7	0.396067	0.229399	0.492322	0.150227	0.490862	0.601397
RI - cleared	Colonization Burden Day 8	0.217058	0.162294	0.679312	0.100625	0.454753	0.454238
RI - cleared	Colonization Burden Day 9	0.116689	0.0624977	0.46614	0.0287973	0.301972	0.322212
RI - cleared	Colonization Burden Day 10	0.797122	0.829545	0.563645	0.992095	0.377563	0.151075
