# Supplementary material for: Mucosal vaccination clears Clostridioides difficile colonization
Source: Nature. 2026 Feb 18;652(8112):1289–97. doi: 10.1038/s41586-026-10138-x (PMC13128438; doi:10.1038/s41586-026-10138-x)
Supplement: Supplementary file 12 — Source Data Extended Data Fig. 2 [file 41586_2026_10138_MOESM12_ESM.xlsx]

## Sheet: Ext. Fig. 2b
Serum IgG Titers (Normalized OD450)
Group	Day Post Vaccination	5 µg dmLT					2.5 µg dmLT					1 µg dmLT					0.5 µg dmLT					0 µg dmLT
Anti-dmLT	0	0.0904	0.3994	-0.0086	0.0004	0.0094	0.0699	0.0614	0.0104	0.0054	0.0104	0.1744	0.0334	0.1969	0.0074	-0.0016	0.0814	0.0754	0.0594	0.0674	0.1979	0.0544	0.1049	0.1344	0.2349	0.0109
	14	2.1544	2.3259	0.0214	1.6714	0.5679	2.1324	1.5714	0.3984	0.2609	2.5404	0.6454	0.9464	0.9584	0.3209	1.6699	0.2304	0.8584	0.6754	1.4444	0.7709	0.2184	0.3729	0.0514	0.0204	0.3314
	28	2.7664	2.5734	2.0104		2.6384	2.6644	2.6119	2.6799	2.4864	2.5794	2.5174	2.2774	2.6854	2.5204	2.7164	0.8674	0.9484	2.4554	2.6224	2.4584	0.4744	0.4044	0.3594	0.1574	0.0094
	58	2.3438			1.8473	1.0358	2.0328	1.7103	2.3988	1.1973		2.0558	2.2188		2.4218	2.0388	2.4383		2.1888	2.2838	1.4013		0.0108			0.0488
	88	0.427	0.1965	1.8995	1.584	1.993	2.2325		0.776	1.72		1.3635		1.692		0.736	0.136	0.5455		0.244	1.7105	0.0285	0.213	0.1035	0.193	0.048
Anti-TcdA	0	0.6342	0.4712	-0.0188	-0.0058	0.0642	0.9392	0.7732	0.1967	0.0312	0.4297	0.3532	0.2332	0.1972	0.2327	0.0032	0.1802	0.1562	0.2752	0.4312	0.4772	0.4852	0.4677	0.4052	0.3762	0.3132
	14	0.9012	0.8297	0.9072	1.5412	0.0252	0.8322	0.8902	0.5962	0.6382	0.7727	0.7932	0.7812	0.4062	0.2652	0.7942	0.6942	0.3762	0.1902	0.5722	0.2357	0.4002	0.4242	0.1597	0.0042	0.2542
	28	1.0912	2.0312	0.3102		2.5522	2.0122	2.8012	0.6177	1.1412	2.2772	2.0192	1.5842	1.6402	1.4992	1.7162	0.0557	0.1132	1.0422	0.9697	1.3407	0.5682	0.2992	0.5932	0.7502	0.5942
	58	0.6538			0.0883	0.0093	0.2178	0.6033	0.8048	0.0138		0.0888	0.0923		0.2048	0.4113	0.0753		0.5938	0.1568	0.0563		0.0073			0.1073
	88	0.008	-0.011	0.1255	0.366	0.3705	0.274		0.004	0.159		0.085		0.18		0.0265	0.0015	0.001		0.131	0.0595	0.0085	0.32	0.0755	0.2075	0.054

## Sheet: Ext. Fig. 2c
Fecal IgA Titers (Normalized OD450/mg feces)
Group	Day Post Vaccination	5 µg dmLT					2.5 µg dmLT					1 µg dmLT					0.5 µg dmLT					0 µg dmLT
Anti-dmLT	0	-0.0967742	5.02976	5.44393		-0.826087	-0.583658	28.1285	5.07092	0.437956	-0.0688705	0.638298	5	1.84834	1.35638	1.8319		1.72012	2.82086	0.258621		2.41379	0.636042	1.2931	1.32353	1.66667
	14	18.7248	4.40476	2.42857	116.988	18.2258	51.5366			7.95699	24.0726	17.4352		44.2965	24.4697	23.2246	2.06667	6.25	4.6063	7.20588		1.80882	7.63889	5.5819	11.7801	3.24074
	28	39.0094		5.2439		100.815	132.93	56.1039	250.444	106.895	80.0526	12.7907			51.5672	4.53252	35.7609	32.038	27.9283	67.6509	92.9574	4.34959	0.985915	4.03101	1.77083	1.6087
	58	1.55331		8.55172				9.08462	3.30876		16.6222	11.3387		34.3209	11.1705	0.832461	14.4662		11.5	44.4375	28.9866	4.12943	4.60367		0.0482759
	88	2.64019	10.8176	1.03846	4.69287	2.82609	2.04961		0.421836		3.01205	1.68704	0.231092	1.76573	0.137195	0.946746	3.81402		0.854214			0.25	0.789474	0.856481		0.318352
Anti-TcdA	0	0.850467	2.44643			2.27826	1.81712	2.63687	3.13475	6.0365	2.89807	4.98404	5.05512	1.09953	0.25	3.5		1.79883	0.459893	0.37931		2.01293	2.14488	1.3	0.5	3.85507
	14	6.15436	1.94643	1.09714	10.6646	10.9355	8.59512			1.13978	2.00403	1.12435		13.2261	4.5	18.2754	3.30667	4.27692	1.87795	3.30588		3.15294	4.81667	3.43534	2.81152	2.34722
	28	3.73585		4.98171		2.68478	6.66879	8	22.4111	1.74429	1.69474	21.3333			7.62687	2.4065	8.66087	7.56522	17.0779	3.24138	9.37021	5.21951	2.29577	1.32558	2.20833	3.36522
	58	18.1585		26.7284				11.9058	9.06452		26.4519	34.2527		41.1269	7.35227	22.1518	32.0376		15.9096	1.56944	13.9664	4.79787	2.50919		0.175862
	88	0.116822	62.5786	46.1538	32.0885	44.6739	28.3812		17.5186		52.5301	9.5599	0.546218	1.83566	12.378	-0.517751	-0.202156		-0.0911162			-0.263889	0.822368	-0.509259		-0.318352

## Sheet: Ext. Fig. 2e
Serum IgG Titers (Normalized OD450)
Group	Day Post Vaccination	5 µg dmLT					2.5 µg dmLT					1 µg dmLT					0.5 µg dmLT					0 µg dmLT
Anti-dmLT	0		0.0338	0.0053	0.0083	0.0158	0.0068	0.0373	0.0283	0.0678	0.0373	0.0053	0.0063	0.0128	0.0073	0.0008	-0.0007		0.0073	0.0058	0.0108	0.0023	0.0203	-0.0007	0.0113	0.0028
	14	0.7943	1.1058	0.7993		1.3503	0.8783	0.9423	0.2903	1.8878		1.2008	0.4428	0.0618	1.0403	1.1403		0.0758	0.0228	0.0133	0.7403		0.0438	0.0648	0.0053	0.0103
	28		2.2843	1.8268	2.3318	1.2353	1.1018	1.7763	1.4433	2.0883	2.3648		2.2103	1.9888	2.1728		2.2873	1.0803		1.5783	1.4728	0.0003		0.0033	0.0093	0.0243
	58		1.313	0.8355	2.074	1.8665	0.5895	1.467	1.589		2.3175	0.4245	0.2045			1.798	1.6345	1.508		1.121	0.1675	0.066	0.057		0.0575	0.0295
Anti-TcdA	0		0.0403	-0.0017	0.2543	0.0178	0.0163	0.2308	0.0203	0.2093	0.5073	-0.0077	0.0028	0.0073	-0.0027	0.0828	0.0653		0.0153	0.0123	0.0168	0.0618	0.0553	-0.0047	0.0058	-0.0087
	14	0.4073	0.5093	0.1098		0.3278	0.1263	0.5138	0.1373	0.1713		0.0433	0.5068	0.0873	0.3098	0.3203		0.0743	0.0198	-0.0082	0.0218		0.0298	0.0553	0.0038	0.0033
	28		2.6133	0.9133	2.1523	0.8903	0.8483	2.0923	0.0598	2.5303	1.4623		2.4713	2.8083	0.2553		2.7998	1.6358		0.2763	1.4533	0.0098		0.0253	0.5368	1.2373
	58		1.8405	0.1805	1.239	0.796	0.0775	0.3345	0.0825		1.91	0.015	0.013			2.3215	1.2065	1.3495		0.1365	0.021	0.058	0.0615		0.0385	0.032

## Sheet: Ext. Fig. 2f
Fecal IgA Titers (Normalized OD450/mg feces)
Group	Day Post Vaccination	5 µg dmLT					2.5 µg dmLT					1 µg dmLT					0.5 µg dmLT					0 µg dmLT
Anti-dmLT	0	-0.186364	-0.153846	0.131783	1.55828	2.12749	1.31631	-0.04	0.14717	-0.08867	-0.0816	-0.162791		2.07432		-0.117647	-0.187215	2.16509	0.0904762	0.274238	2.77083	0.0130624	0.200627	0.597315	0.124473	-0.20098
	14				5.37826	11.8649	3.24359	61.7754		24.204	31.6049	37.4497	1.46602	1.91121		41.4308		0.829659	1.34264	6.20233		0.0646259	4.39627	1.8355	2.96742	8.3183
	28	99.3319	40.83	98.4013	61.6472	51.6133	103.472	41.2305			53.5436	232.348	46.0896	541.769	49.508		81		32.7394	20.6219	29.1467	-0.795181	2.82103	0.855828	-0.0169492	-0.00392157
	58	39.6696				29.8258	51.9773	96.4213	73.5502	31.837	54.9591				58.2012	48.5577	71.5233	37.8106	73.1275		69.5051	0.325203	0.378788	1.17021		0.490506
Anti-TcdA	0	7.32273	5.68639	-0.306202	11.8773	1.25896	0.981878	9.20667	3.60755	5.44581	0.1856	2.7064		0.510135		-0.0859729	27.8813	1.98585	-0.519048	4.22715	2.36806	1.85196	-0.0909091	-0.194631	3.22996	-0.117647
	14				0.83913	4.98198	4.81197	5.80932		2.36827	3.48191	5.30178	10.2168	19.9112		4.05641		2.93788	2.60406	0.276265		0.139456	0.271784	24.8095	1.33083	2.43358
	28	104.982	49.387	97.2038	18.3274	70.2514	81.0987	36.9014			53.7383	116.753	112.617	662.333	15.1276		105.701		48.5734	20.8743	32.32	271.096	28.1015	18.4847	194.424	65.0824
	58	0.267857				16.8795	21.7045	38.934	44.2751	22.5547	25.6403				27.0427	52.5481	12.9391	10.3666	5.71713		-0.0511945	0.318428	0.0757576	0.978723		0.110759
