# Supplementary material for: Mucosal vaccination clears Clostridioides difficile colonization
Source: Nature. 2026 Feb 18;652(8112):1289–97. doi: 10.1038/s41586-026-10138-x (PMC13128438; doi:10.1038/s41586-026-10138-x)
Supplement: Supplementary file 13 — Source Data Extended Data Fig. 3 [file 41586_2026_10138_MOESM13_ESM.xlsx]

## Sheet: Ext. Fig. 3a
Colonic Histopathology Scores
	Naïve					RI - dmLT Only					RI - Toxins + dmLT					RI - Toxins + NTAs + dmLT					IP - dmLT Only					IP - Toxins + dmLT					IP - Toxins + NTAs + dmLT
Total Score	1	3	5	6	4	4	4	4	3	3.5	4	1.5	2	2.5	3	2	4	2.5	4	4	4.5	5	4.5	4.5	4.5	3.5	2.5	1	1.5	1	2.5	3.5	2	2	1.5
Epithelial Injury	1	2	2	2	2	1.5	1.5	1.5	0.5	0.5	1	1	0.5	0.5	0.5	0.5	0.5	1	2	1	2	2	1.5	1.5	2	1	0.5	0	0.5	0	0.5	1	0.5	0.5	0.5
Inflammation	0	1	2	2	2	1.5	1.5	1.5	1.5	1.5	1.5	0.5	1.5	1.5	1.5	1	2	1	2	1.5	1.5	2	2	2	2	1.5	1	1	1	1	1	2	1	1	1
Edema	0	0	1	2	0	1	1	1	1	1	1.5	0.5	0	0.5	1	0.5	1.5	0.5	0	1.5	1	1	1	1	0.5	1	1	0	0	0	1	0.5	0.5	0.5	0

## Sheet: Ext. Fig. 3b
Cecal Histopathology Scores
	Naïve					RI - dmLT Only					RI - Toxins + dmLT					RI - Toxins + NTAs + dmLT					IP - dmLT Only					IP - Toxins + dmLT					IP - Toxins + NTAs + dmLT
Total Score	5	7	7	9	7	5	6.5	7	5.5	4.5	3.5	3.5	3.5	3.5	4	2.5	4	4.5	5.5	5.5	7	8	5	7	6.5	5	4	4.5	4.5	4.5	4	5.5	6	4	4
Epithelial Injury	2	3	3	4	3	1.5	1.5	2	1.5	1	0.5	0.5	0.5	0.5	1	0.5	1	1	1.5	2	2.5	3.5	1.5	2.5	2	1	1	1	1	1	1	1.5	2	1.5	1.5
Inflammation	2	2	3	3	2	1.5	2	2	2	1.5	1.5	1	1.5	1.5	1.5	1.5	1	1.5	2	2	2	3	1.5	2	2	2	1.5	1.5	1.5	2	1.5	2	2.5	1.5	1.5
Edema	1	2	1	2	2	2	3	3	2	2	2	1.5	1.5	1.5	1.5	1	1.5	1.5	2	1.5	2.5	1.5	2	2.5	2.5	2	1.5	2	2	1.5	1.5	2	1.5	1	1
