# Supplementary material for: Mucosal vaccination clears Clostridioides difficile colonization
Source: Nature. 2026 Feb 18;652(8112):1289–97. doi: 10.1038/s41586-026-10138-x (PMC13128438; doi:10.1038/s41586-026-10138-x)
Supplement: Supplementary file 14 — Source Data Extended Data Fig. 4 [file 41586_2026_10138_MOESM14_ESM.xlsx]

## Sheet: Ext. Fig. 4a-d
CFU count (per g feces)
		dmLT Only (RI)			Toxins + dmLT (RI)							Toxins + NTAs + dmLT (RI)								dmLT Only (IP)		Toxins + dmLT (IP)										Toxins + NTAs + dmLT (IP)
Colon	Total CFUs	385370	159371	63840.7	157193	71977	6203.47	500	500	500	1067.01	500	500	500	500	500	500	500	500	125418	26881.7	65963.1	19290.1	11798	78190.2	147475	24371.2	12800.8	27979.9	94888.7	15586	49164.2	5966.59	83892.6	435237	126839	20891.4	147684	156956	277778	781902
	Spores	105101	212495	95761	6287.73	500	2481.39	500	500	500	500	500	500	500	500	500	500	500	500	250836	26881.7	3957.78	10288.1	1179.8	10425.4	17697	7311.37	5120.33	5595.97	12651.8	38965.1	12291.1	17899.8	11185.7	5803.16	19025.9	13927.6	17722.1	31391.3	22222.2	46914.1
Cecum	Total CFUs	6.60569e+06	106945	763312	411004	1.37363e+06	29329	500	500	500	500	500	500	500	500	500	500	500	500	31289.1	216138	4370.63	67458.2	32671.2	420090	752287	96949.3	2181.5	1402.92	33262.4	5949.55	936096	28089.9	67204.3	290312	37335.7	6406.97	65376.6	25987.5	66666.7	83038.1
	Spores	47425.5	3774.53	24426	16440.2	4120.88	87986.9	500	500	500	500	500	500	500	500	500	500	500	500	5214.85	108069	29137.5	6745.82	39205.4	20537.7	24073.2	38779.7	3272.25	2805.84	19957.4	11899.1	12481.3	5617.98	19201.2	24883.9	7467.14	25627.9	19613	20790	1333.33	3321.52

## Sheet: Ext. Fig. 4f - Colons
∆Rn Colons
Cycle	RI - dmLT Only									IP - dmLT Only						RI - Toxins + dmLT																		IP - Toxins + dmLT
1	0.011	-0.11	0.005	0	0.013	0.014	0.011	0.017	0.009	0.012	0.011	0.011	0.002	0.037	0.013	0.006	0.011	0.001	0.332	-0.449	0.025	0.026	0.018	0.031	0.042	0.01	0.019	0.003	0.02	0.008	0.007	0.011	0.005	0.005	0.026	0.009	0.026	-0.548	0.031	0.015	0.033	0.014	0.032	0.02	0.012	0.015	0.031	0.025	0.027
2	0.009	-0.093	0.005	0.001	0.012	0.013	0.01	0.014	0.009	0.012	0.009	0.01	0.002	0.03	0.01	0.005	0.01	0	0.233	-0.467	0.021	0.026	0.016	0.028	0.021	0.011	0.017	0.003	0.017	0.007	0.007	0.01	0.004	0.006	0.024	0.008	0.021	-0.579	0.029	0.014	0.025	0.012	0.024	0.016	0.012	0.015	0.024	0.022	0.021
3	0.007	-0.076	0.004	0.003	0.009	0.01	0.007	0.01	0.006	0.01	0.005	0.006	0.001	0.022	0.001	0.004	0.007	0	0.114	-0.531	0.016	0.021	0.011	0.017	-0.021	0.009	0.012	0.003	0.01	0.005	0.004	0.006	0.004	0.006	0.018	0.005	0.009	-0.655	0.016	0.007	0.017	0.007	0.015	0.009	0.008	0.004	0.016	0.012	0.014
4	0.005	-0.061	0.003	0.002	0.006	0.006	0.004	0.006	0.004	0.008	0.004	0.003	0.002	0.015	-0.001	0.002	0.005	0.001	0.007	-0.601	0.009	0.017	0.006	0.008	-0.062	0.006	0.007	0.002	0.006	0.004	0.003	0.003	0.003	0.004	0.007	0.004	0.004	-0.01	0.008	0.005	0.013	0.006	0.011	0.006	0.004	-0.004	0.012	0.007	0.007
5	0.004	-0.045	0.002	0.002	0.002	0.002	0.002	0.003	0.002	0.004	0.002	0.002	0.001	0	0.003	0.002	0.005	0	-0.072	-0.661	0.002	0.01	0.003	0.005	-0.107	0.003	0.004	0.002	0.003	0.003	0.002	0.001	0.004	0.002	0.003	0.003	0.004	0.185	0.006	0.002	0.011	0.004	0.008	0.001	0.002	-0.003	0.007	0.006	0.003
6	0.002	-0.03	0.002	0.001	0	-0.002	0.001	0	0.001	0	0.001	0.001	0.001	-0.005	0.004	0.002	0.002	-0.001	-0.122	0.032	0.001	0.002	0.001	0.002	-0.138	-0.001	0.002	0.001	0.001	0.001	0.001	0.001	0.004	0	0.001	0.001	0.001	0.136	0	0	0.004	0	0	0	0	-0.001	0	0.002	-0.001
7	0.001	-0.014	0	0	-0.002	-0.003	-0.001	-0.001	0	-0.002	0	-0.001	0.002	-0.005	0.002	0	0.001	-0.001	-0.217	0.228	0.001	-0.002	-0.001	0	-0.171	-0.002	0.001	0	0	0	0	0	0.004	-0.001	-0.001	-0.001	-0.001	0.112	-0.004	-0.001	-0.004	-0.001	-0.003	0.001	0	0.019	-0.004	-0.005	-0.002
8	-0.002	0.005	-0.001	-0.001	-0.004	-0.003	-0.001	-0.003	-0.001	-0.003	-0.002	-0.001	0.003	-0.002	-0.001	-0.002	0.001	0	-0.43	0.226	-0.001	0.002	-0.001	-0.001	-0.213	-0.002	-0.001	-0.001	-0.003	-0.001	-0.003	0	0.002	-0.001	-0.005	-0.001	-0.002	0.099	-0.005	-0.003	-0.008	0	-0.002	0	-0.001	0.02	-0.008	-0.007	-0.002
9	-0.003	0.024	0	-0.001	-0.004	-0.002	-0.002	-0.003	-0.001	-0.003	-0.002	-0.002	0.003	-0.003	-0.003	-0.001	-0.003	0.001	-0.54	0.212	-0.002	0.004	-0.001	-0.002	-0.251	-0.002	-0.002	-0.001	-0.003	-0.002	-0.003	0.001	0	-0.002	-0.006	-0.001	-0.003	0.087	-0.007	-0.002	-0.014	0	-0.004	-0.002	-0.002	0.014	-0.009	-0.006	-0.003
10	-0.004	0.038	-0.001	-0.002	-0.003	-0.003	-0.002	-0.003	-0.001	-0.004	-0.001	-0.002	0	-0.008	-0.002	0	-0.004	0	-0.581	0.199	-0.003	0.001	-0.002	-0.005	0.067	-0.005	-0.003	0	-0.003	-0.002	-0.002	0	-0.001	-0.002	-0.007	-0.002	-0.002	0.077	-0.01	-0.001	-0.012	-0.002	-0.005	-0.003	-0.003	0.007	-0.008	-0.006	-0.002
11	-0.003	0.054	-0.003	-0.002	-0.003	-0.004	-0.003	-0.004	-0.002	-0.003	-0.002	-0.002	-0.002	-0.007	0.004	-0.001	-0.003	0	-0.647	0.187	-0.003	-0.004	-0.003	-0.007	0.183	-0.005	-0.003	0	-0.003	-0.002	0	0	-0.002	-0.002	-0.006	-0.003	-0.002	0.064	-0.007	-0.001	-0.003	-0.004	-0.006	-0.004	-0.003	-0.006	-0.011	-0.007	-0.004
12	-0.004	0.074	-0.003	-0.001	-0.003	-0.004	-0.003	-0.004	-0.003	-0.004	-0.003	-0.001	0	-0.002	0.002	0	-0.003	0	-0.723	0.175	-0.003	-0.01	-0.003	-0.006	0.175	-0.003	-0.002	-0.001	-0.003	-0.002	0	0	-0.002	-0.002	-0.005	-0.003	-0.004	0.054	-0.005	-0.002	-0.004	-0.003	-0.009	-0.005	-0.003	-0.013	-0.01	-0.007	-0.007
13	-0.004	0.09	-0.002	-0.001	-0.003	-0.005	-0.003	-0.003	-0.003	-0.004	-0.003	-0.002	-0.002	-0.005	-0.002	-0.001	-0.004	-0.001	-0.866	0.163	-0.002	-0.018	-0.002	-0.005	0.161	-0.003	-0.002	-0.001	-0.003	-0.001	0	-0.002	-0.004	-0.002	-0.005	-0.003	-0.007	0.046	-0.007	-0.003	-0.007	-0.002	-0.011	-0.005	-0.003	-0.017	-0.003	-0.002	-0.007
14	-0.003	0.106	-0.001	-0.001	-0.002	-0.001	-0.002	-0.003	-0.002	-0.005	-0.002	-0.003	-0.005	-0.007	-0.006	-0.001	-0.001	-0.002	-0.927	0.154	-0.003	-0.017	-0.002	-0.003	0.147	-0.001	-0.003	-0.002	-0.004	-0.002	0	-0.004	-0.004	-0.002	-0.004	-0.003	-0.007	0.034	-0.003	-0.002	-0.009	-0.003	-0.014	-0.004	-0.003	-0.02	-0.002	0.002	-0.004
15	-0.003	0.124	-0.001	-0.001	-0.001	-0.001	-0.002	-0.002	-0.003	-0.004	-0.002	-0.003	-0.005	-0.006	-0.005	-0.001	0	0.001	0.731	0.142	-0.005	-0.005	-0.003	-0.004	0.134	-0.001	-0.004	-0.002	-0.005	-0.003	-0.001	-0.004	-0.003	-0.003	-0.003	-0.002	-0.003	0.024	0	-0.003	-0.009	-0.004	-0.009	-0.002	-0.003	-0.017	0	0.002	-0.004
16	-0.003	0.131	-0.001	-0.002	-0.002	0.001	-0.002	-0.002	-0.003	-0.002	-0.002	-0.001	-0.004	-0.009	0.001	-0.001	-0.001	0.002	0.908	0.131	-0.003	-0.009	-0.003	-0.004	0.12	0	-0.004	-0.003	-0.004	-0.003	0	-0.004	-0.002	-0.002	-0.002	-0.001	-0.002	0.013	-0.002	-0.003	-0.006	-0.004	0.003	-0.003	-0.003	-0.007	0	0	-0.004
17	-0.002	-0.01	-0.001	-0.002	-0.002	0	-0.002	-0.002	-0.003	-0.002	-0.001	-0.001	-0.004	-0.009	0.001	-0.002	-0.001	0.002	0.854	0.12	-0.006	-0.011	-0.003	-0.007	0.105	0	-0.005	-0.003	-0.002	-0.003	0.001	-0.003	-0.003	-0.002	-0.001	-0.001	0	0.001	0	-0.004	-0.005	-0.004	0.004	-0.002	-0.002	-0.012	-0.001	0.002	-0.003
18	-0.002	-0.206	-0.003	-0.001	-0.001	-0.002	-0.002	-0.002	-0.002	-0.002	-0.002	-0.002	-0.003	-0.003	-0.003	-0.002	-0.001	0.002	0.787	0.11	-0.006	-0.01	-0.002	-0.007	0.091	-0.001	-0.005	-0.002	-0.001	-0.002	0	-0.002	-0.003	-0.002	-0.001	-0.001	0	-0.009	-0.001	-0.003	0	-0.003	0.001	-0.003	-0.002	-0.012	-0.002	0	-0.002
19	-0.002	-0.204	-0.002	-0.001	-0.001	-0.002	-0.001	-0.001	-0.001	-0.002	-0.001	-0.002	-0.001	0.001	-0.004	-0.001	-0.003	0.001	0.715	0.099	-0.003	-0.01	-0.003	-0.005	0.078	0.001	-0.003	-0.001	0	-0.001	-0.001	-0.002	-0.003	-0.001	-0.002	-0.001	-0.001	-0.021	0.003	-0.001	0.003	-0.003	0.002	-0.003	-0.001	-0.001	0.001	-0.001	0
20	-0.001	-0.181	-0.002	0	0.001	0.001	0	0	0	-0.001	0	-0.001	0.001	0.001	-0.001	-0.001	-0.003	0.001	0.648	0.088	-0.002	-0.005	-0.003	0.001	0.065	0	-0.001	-0.001	0	-0.001	0	-0.003	-0.003	0	-0.001	0	0.001	-0.03	0.002	0.001	0.01	-0.002	0.003	-0.001	0	0.004	0.006	0	-0.001
21	0	-0.15	-0.001	0	0.003	0	0	0.001	0	0.002	0.001	-0.001	0.001	0.003	0	-0.001	-0.002	0.001	0.582	0.076	0	-0.007	-0.002	-0.001	0.051	0	-0.002	0	-0.001	0	0	-0.003	-0.003	0.001	0.002	0.001	0.003	-0.039	0.002	0.001	0.008	-0.001	0.001	0.001	0.001	0.014	0.007	0.001	0.001
22	0.001	-0.119	0	0.001	0.004	0.002	0	0.003	0	0.004	0.003	0	0.002	0.005	0.001	-0.001	-0.002	0	0.517	0.065	-0.001	-0.006	-0.001	-0.001	0.039	-0.003	-0.002	0.001	0	0.001	0	-0.003	-0.002	0.002	0.004	0.002	0.003	-0.047	0.003	0.002	0.005	0.001	0	0.003	0.002	0.015	0.005	0.001	0.004
23	0.003	-0.087	0.001	0.002	0.006	0.003	0.002	0.004	0.002	0.005	0.007	0.002	0.003	0.009	0.003	-0.001	-0.003	-0.003	0.454	0.053	-0.003	0.003	-0.003	0.001	0.025	-0.004	-0.002	0.001	0.002	0.002	0	-0.002	-0.001	0.003	0.005	0.003	0.003	-0.057	0.004	0.002	0.009	0.002	0.003	0.006	0.005	0.015	0.005	0.004	0.006
24	0.004	-0.057	0.004	0.004	0.01	0.006	0.004	0.008	0.004	0.008	0.013	0.003	0.007	0.015	0.007	-0.001	-0.003	-0.003	0.391	0.041	-0.003	0.01	-0.003	0.002	0.012	0	-0.002	0.003	0.003	0.003	0	-0.001	-0.001	0.006	0.01	0.005	0.005	-0.065	0.005	0.003	0.016	0.004	0.005	0.01	0.007	0.023	0.013	0.004	0.01
25	0.007	-0.035	0.008	0.008	0.016	0.011	0.006	0.013	0.006	0.013	0.024	0.007	0.014	0.017	0.015	0	-0.001	-0.001	0.328	0.031	-0.002	0.004	-0.001	-0.002	-0.001	0.001	-0.002	0.004	0.004	0.007	-0.001	0	-0.001	0.01	0.015	0.01	0.013	-0.072	0.011	0.005	0.024	0.005	0.008	0.016	0.015	0.037	0.018	0.012	0.012
26	0.012	0.003	0.014	0.016	0.027	0.023	0.011	0.022	0.011	0.021	0.043	0.013	0.025	0.028	0.027	0	-0.001	-0.001	0.265	0.019	-0.002	0	0.001	-0.001	-0.014	0.004	-0.002	0.008	0.006	0.012	-0.002	0.002	0	0.018	0.022	0.02	0.018	-0.073	0.02	0.01	0.034	0.007	0.009	0.024	0.019	0.049	0.028	0.018	0.023
27	0.02	0.07	0.026	0.03	0.048	0.041	0.019	0.039	0.018	0.035	0.081	0.024	0.042	0.048	0.041	0.001	-0.001	-0.001	0.201	0.007	-0.003	0.003	0.003	0.005	-0.029	0.004	-0.001	0.018	0.011	0.021	-0.003	0.003	0.001	0.034	0.034	0.035	0.034	-0.068	0.037	0.018	0.056	0.015	0.02	0.043	0.033	0.066	0.046	0.03	0.045
28	0.034	0.182	0.053	0.058	0.086	0.077	0.035	0.072	0.031	0.062	0.15	0.044	0.075	0.082	0.074	0.002	-0.001	0	0.139	-0.002	0	0.01	0.004	0.009	-0.042	0.003	0	0.033	0.017	0.039	-0.001	0.005	0.002	0.065	0.06	0.063	0.06	-0.046	0.062	0.032	0.09	0.029	0.04	0.075	0.06	0.099	0.086	0.057	0.083
29	0.064	0.325	0.102	0.109	0.157	0.136	0.064	0.131	0.057	0.115	0.275	0.085	0.133	0.148	0.139	0.003	0.001	0	0.077	-0.014	0.001	0.013	0.005	0.011	-0.054	0.003	0.002	0.062	0.027	0.072	-0.001	0.008	0.005	0.121	0.107	0.116	0.108	0.002	0.106	0.059	0.146	0.052	0.076	0.134	0.105	0.156	0.15	0.11	0.151
30	0.117	0.527	0.186	0.199	0.283	0.244	0.117	0.238	0.105	0.204	0.478	0.157	0.235	0.263	0.247	0.004	0.002	0.001	0.016	-0.025	0	0.014	0.004	0.014	-0.069	0.003	0.004	0.117	0.046	0.133	-0.001	0.015	0.01	0.22	0.19	0.209	0.193	0.101	0.19	0.11	0.262	0.096	0.145	0.243	0.188	0.239	0.264	0.202	0.274
31	0.213	0.818	0.328	0.346	0.486	0.413	0.212	0.414	0.19	0.347	0.76	0.277	0.399	0.449	0.412	0.009	0.007	0.003	-0.045	-0.036	0.003	0.023	0.005	0.022	-0.083	0.009	0.007	0.215	0.082	0.24	0.001	0.028	0.015	0.38	0.331	0.361	0.336	0.269	0.327	0.199	0.449	0.169	0.262	0.415	0.323	0.381	0.439	0.344	0.468
32	0.366	1.125	0.533	0.549	0.763	0.633	0.363	0.656	0.329	0.545	1.071	0.453	0.611	0.692	0.625	0.017	0.009	0.007	-0.106	-0.047	0.005	0.038	0.009	0.032	-0.094	0.015	0.011	0.368	0.148	0.407	0.003	0.049	0.027	0.6	0.525	0.57	0.547	0.515	0.521	0.336	0.684	0.286	0.438	0.657	0.509	0.565	0.67	0.548	0.717
33	0.577	1.399	0.769	0.78	1.064	0.842	0.562	0.92	0.52	0.762	1.331	0.665	0.828	0.944	0.837	0.034	0.016	0.014	-0.167	-0.059	0.007	0.057	0.015	0.045	-0.105	0.015	0.015	0.576	0.265	0.628	0.006	0.088	0.051	0.843	0.75	0.8	0.779	0.8	0.742	0.52	0.942	0.448	0.641	0.923	0.716	0.788	0.916	0.772	0.974
34	0.807	1.576	0.985	0.979	1.312	1.012	0.771	1.139	0.733	0.946	1.507	0.86	1.002	1.15	0.994	0.063	0.032	0.03	-0.228	-0.069	0.01	0.071	0.026	0.072	-0.114	0.013	0.03	0.802	0.45	0.863	0.008	0.162	0.094	1.044	0.951	0.996	0.985	1.045	0.936	0.713	1.13	0.63	0.856	1.145	0.901	0.977	1.121	0.962	1.163
35	1.002	1.706	1.134	1.113	1.473	1.116	0.935	1.278	0.91	1.063	1.614	1.002	1.112	1.279	1.089	0.117	0.057	0.059	-0.289	-0.08	0.015	0.091	0.044	0.114	-0.119	0.015	0.056	0.991	0.691	1.056	0.017	0.29	0.167	1.178	1.088	1.127	1.127	1.208	1.056	0.866	1.26	0.784	1.024	1.291	1.025	1.097	1.25	1.085	1.285
36	1.127	1.79	1.223	1.192	1.56	1.174	1.038	1.358	1.021	1.13	1.674	1.083	1.173	1.358	1.146	0.216	0.103	0.111	-0.351	-0.091	0.022	0.104	0.071	0.187	-0.114	0.018	0.098	1.112	0.942	1.18	0.033	0.483	0.291	1.253	1.165	1.204	1.209	1.303	1.136	0.964	1.357	0.894	1.119	1.376	1.096	1.178	1.328	1.155	1.359
37	1.2	1.822	1.277	1.232	1.609	1.207	1.098	1.405	1.081	1.17	1.713	1.13	1.206	1.41	1.176	0.374	0.186	0.205	-0.412	-0.102	0.033	0.13	0.12	0.303	-0.095	0.016	0.174	1.179	1.136	1.251	0.063	0.722	0.47	1.299	1.21	1.248	1.257	1.356	1.178	1.017	1.408	0.956	1.158	1.421	1.134	1.232	1.382	1.192	1.4
38	1.241	1.873	1.31	1.257	1.645	1.223	1.13	1.436	1.111	1.197	1.732	1.158	1.227	1.436	1.196	0.596	0.319	0.358	-0.473	-0.114	0.058	0.168	0.192	0.463	-0.049	0.019	0.299	1.217	1.259	1.293	0.118	0.951	0.681	1.325	1.243	1.274	1.277	1.38	1.211	1.051	1.462	0.992	1.175	1.453	1.157	1.278	1.424	1.221	1.423
39	1.262	1.923	1.326	1.275	1.667	1.236	1.147	1.452	1.133	1.214	1.746	1.174	1.243	1.459	1.22	0.849	0.495	0.574	-0.535	-0.125	0.097	0.223	0.288	0.642	0.04	0.023	0.473	1.245	1.328	1.316	0.216	1.126	0.873	1.341	1.254	1.292	1.3	1.398	1.231	1.073	1.489	1.02	1.205	1.474	1.176	1.323	1.434	1.235	1.45
40	1.273	1.958	1.334	1.286	1.685	1.254	1.16	1.468	1.147	1.225	1.754	1.185	1.252	1.466	1.236	1.048	0.666	0.792	-0.597	-0.136	0.141	0.267	0.377	0.797	0.15	0.022	0.646	1.262	1.367	1.331	0.337	1.228	1.003	1.353	1.267	1.3	1.31	1.4	1.242	1.084	1.524	1.042	1.232	1.487	1.188	1.335	1.446	1.236	1.468
															0.022
															0.02
															0.015
															0.01
															0.003
															0
															-0.002
															-0.007
															-0.008
															-0.003
															-0.001
															-0.002
															-0.003
															-0.001
															-0.008
															-0.008
															-0.003
															-0.002
															-0.002
															-0.001
															-0.001
															0.001
															0.01
															0.015
															0.017
															0.031
															0.05
															0.08
															0.13
															0.222
															0.376
															0.586
															0.819
															1.013
															1.161
															1.246
															1.319
															1.369
															1.393
															1.431
[truncated: 96 more columns]

## Sheet: Ext. Fig. 4f - Ceca
∆Rn - Ceca
Cycle	RI - dmLT Only									IP - dmLT Only						RI - Toxins + dmLT																					IP - Toxins + dmLT
1	0.009	-0.001	0.003	0.003	0.001	0.009	0.007	0.013	0.008	0.001	0.011	0.02	0.002	0.062	0.023	0.012	0.001	0.011	0.003	0.021	-0.008	-0.003	0.013	0.08	-0.319	0.053	0.055	0.003	0.02	0.008	0.002	0.015	0.018	0	0.005	0.004	-0.005	0.031	0.002	0.021	0.001	0.023	0.027	0.037	0.032	0.016	0.011	0.014	0.025
2	0.009	0.001	0.004	0.005	0.002	0.009	0.006	0.01	0.008	0.002	0.011	0.018	0.003	0.035	0.021	0.01	0.003	0.01	0.004	0.015	-0.006	-0.002	0.011	0.067	-0.396	0.04	0.05	0.004	0.014	0.008	0.002	0.013	0.017	0.002	0.005	0.005	-0.004	0.018	0.004	0.02	0	0.016	0.025	0.033	0.024	0.014	0.01	0.013	0.024
3	0.007	0.003	0.003	0.005	0.002	0.002	0.006	0.007	0.006	0.004	0.01	0.012	0.002	0.012	0.014	0.007	0.005	0.007	0.005	0.01	-0.004	0.001	0.008	0.036	-0.502	0.013	0.036	0.005	0.01	0.006	0.003	0.01	0.012	0.005	0.005	0.005	-0.002	0.007	0.004	0.012	0	0.006	0.013	0.023	0.014	0.012	0.008	0.01	0.017
4	0.004	0.003	0.003	0.004	0.002	0.001	0.004	0.005	0.003	0.003	0.009	0.008	0.001	0.007	0.007	0.006	0.003	0.005	0.004	0.009	-0.001	0	0.006	0.023	-0.574	-0.007	0.025	0.004	0.007	0.005	0.002	0.008	0.008	0.005	0.003	0.004	0	0.005	0.003	0.005	-0.002	0.004	0.005	0.01	0.008	0.007	0.004	0.008	0.006
5	0.002	0.002	0.003	0.002	0.001	0.004	0.004	0.002	0.001	0.002	0.008	0.003	0	0.003	0.003	0.003	0.002	0.002	0.003	0.007	0.001	0.008	0.004	0.01	-0.65	-0.009	0.018	0.002	0.003	0.003	0	0.005	0.004	0.003	0.001	0.002	0	0.002	0.002	0.004	-0.001	0.003	0.002	0.005	0.004	0.003	0.002	0.006	0.002
6	0.001	0	0.002	0.001	0.001	0.003	0.002	0.001	0	0	0.008	-0.001	0	0.001	0	0.001	0.003	0.001	0.002	0.005	-0.003	0.011	0.001	-0.005	-0.732	-0.003	0.011	0	-0.001	0.001	0	0.003	-0.002	0.002	0	0.001	0	0	0	-0.002	0	-0.002	0.001	0.001	0.002	0	0.001	0.004	0
7	0	-0.001	0	0	0	0.002	-0.002	-0.001	-0.001	0	0.008	-0.002	0	-0.001	-0.003	0	0.002	0	0.001	0.003	-0.003	0.012	0	-0.007	-0.851	0.011	0	-0.001	-0.003	-0.001	0.001	-0.001	-0.004	0	0	0	0	-0.001	-0.001	-0.005	0.001	-0.003	0.001	-0.003	0.003	-0.001	0	-0.002	-0.007
8	-0.001	-0.001	0	0	0	0	-0.003	-0.003	-0.002	-0.001	0.008	-0.003	0	-0.002	-0.005	-0.001	0.001	0	0.001	-0.002	-0.001	0.007	0	-0.009	0.274	0.01	-0.005	-0.001	-0.004	-0.001	0.001	-0.003	-0.003	-0.001	0	0	0.001	-0.001	-0.001	-0.005	0	-0.001	-0.003	-0.008	0.004	-0.004	-0.002	-0.005	-0.009
9	-0.003	-0.001	-0.002	-0.001	0	-0.002	-0.003	-0.003	-0.002	-0.001	0.005	-0.004	0	-0.003	-0.005	-0.001	-0.001	-0.001	0	-0.004	0.002	0.004	-0.001	-0.012	0.558	0	-0.007	0	-0.002	-0.001	0	-0.003	-0.003	-0.002	0	-0.001	0.002	-0.002	-0.002	-0.004	0.001	0.001	-0.004	-0.01	-0.001	-0.005	-0.004	-0.004	-0.006
10	-0.003	-0.001	-0.002	-0.002	-0.001	-0.002	-0.003	-0.003	-0.002	-0.001	-0.012	-0.007	-0.001	-0.006	-0.006	-0.001	-0.002	-0.001	-0.001	-0.004	0.004	0.01	-0.002	-0.014	0.537	-0.003	-0.012	-0.001	-0.001	-0.002	-0.001	-0.003	-0.004	-0.002	0	-0.001	0.002	-0.003	-0.002	-0.004	0.002	-0.002	-0.004	-0.01	-0.009	-0.005	-0.005	-0.006	-0.004
11	-0.003	-0.001	-0.002	-0.003	-0.002	-0.003	-0.003	-0.004	-0.002	-0.002	-0.022	-0.006	-0.001	-0.006	-0.006	-0.001	-0.001	-0.002	-0.003	-0.005	0.002	-0.003	-0.002	-0.015	0.499	-0.006	-0.015	-0.002	-0.001	-0.005	0	-0.003	-0.004	-0.001	-0.002	-0.002	0	-0.003	-0.002	-0.003	0.001	-0.001	-0.006	-0.006	-0.011	-0.004	-0.004	-0.006	-0.004
12	-0.003	-0.002	-0.002	-0.003	-0.003	-0.003	-0.002	-0.004	-0.002	-0.002	-0.02	-0.005	-0.002	-0.004	-0.004	-0.002	-0.001	-0.002	-0.004	-0.005	0.001	-0.011	-0.001	-0.011	0.46	-0.007	-0.015	-0.002	-0.003	-0.005	-0.001	-0.004	-0.004	0	-0.002	-0.002	0	-0.003	-0.002	-0.001	0.002	-0.001	-0.007	-0.007	-0.013	-0.005	-0.003	-0.005	-0.003
13	-0.003	-0.002	-0.003	-0.002	-0.004	-0.003	-0.002	-0.004	-0.002	-0.003	-0.015	-0.003	-0.002	-0.005	-0.004	-0.003	-0.002	-0.002	-0.003	-0.004	0	-0.003	-0.002	-0.001	0.422	0.004	-0.014	-0.003	-0.005	-0.003	-0.001	-0.003	-0.004	-0.001	-0.002	-0.002	0.001	-0.003	-0.001	-0.002	0.001	-0.003	-0.006	-0.006	-0.011	-0.005	-0.004	-0.005	-0.002
14	-0.003	-0.003	-0.003	-0.003	-0.003	-0.002	-0.003	-0.003	-0.001	-0.003	-0.012	-0.004	-0.001	-0.004	-0.004	-0.003	-0.003	-0.002	-0.003	-0.005	-0.001	-0.002	-0.003	0	0.383	0.001	-0.012	-0.003	-0.005	-0.003	-0.001	-0.004	-0.002	-0.002	-0.001	-0.002	0.001	-0.003	-0.001	-0.001	-0.002	-0.003	-0.005	-0.002	-0.004	-0.003	-0.004	-0.004	-0.006
15	-0.003	-0.003	-0.003	-0.003	0	-0.002	-0.002	-0.002	-0.001	-0.002	-0.009	-0.004	-0.001	-0.005	-0.004	-0.003	-0.002	-0.003	-0.003	-0.005	0.006	-0.008	-0.003	-0.001	0.347	0.003	-0.011	-0.002	-0.004	-0.003	-0.003	-0.005	-0.002	-0.003	-0.001	-0.001	-0.001	-0.002	-0.002	-0.002	-0.003	-0.004	-0.003	-0.004	-0.005	-0.002	-0.001	-0.004	-0.004
16	-0.003	-0.002	-0.002	-0.002	0	-0.001	-0.001	-0.001	-0.002	-0.001	-0.007	-0.003	0	-0.005	-0.004	-0.003	-0.002	-0.003	-0.003	-0.005	0.006	-0.022	-0.003	-0.001	0.31	0.004	-0.01	-0.002	-0.001	-0.001	-0.003	-0.005	-0.002	-0.003	0	-0.002	-0.002	-0.002	-0.003	-0.002	-0.002	-0.001	-0.003	-0.006	-0.007	-0.001	0.001	-0.003	0.002
17	-0.003	-0.001	-0.001	-0.002	-0.001	-0.002	-0.001	-0.001	-0.002	-0.001	-0.005	-0.002	-0.001	-0.003	-0.001	-0.002	-0.002	-0.002	-0.003	-0.007	-0.001	-0.025	-0.003	-0.004	0.272	0.002	-0.007	-0.002	-0.005	0	-0.001	-0.004	-0.001	-0.002	0	-0.002	-0.002	-0.002	-0.003	-0.001	-0.002	-0.002	-0.003	-0.006	-0.006	-0.002	0	-0.002	0.002
18	-0.002	0	-0.001	-0.002	-0.001	-0.002	-0.001	-0.001	-0.001	-0.001	0.002	0.001	-0.001	-0.001	-0.001	-0.002	-0.002	-0.002	-0.003	-0.004	-0.003	-0.015	-0.004	-0.01	0.235	0.002	-0.007	-0.001	-0.005	0	0	-0.004	-0.001	-0.001	-0.001	-0.002	-0.002	-0.001	-0.002	0	-0.001	-0.005	-0.001	-0.002	-0.005	-0.001	-0.001	0	0.003
19	0	0	-0.001	-0.002	0	0	-0.002	0.001	0	0	0.005	0.003	-0.001	0	0.002	-0.002	-0.001	-0.002	-0.001	-0.001	-0.001	-0.005	-0.004	-0.01	0.197	-0.01	-0.007	-0.002	0	0	0	-0.003	-0.001	-0.001	-0.001	-0.002	-0.002	-0.001	0	0.001	0	-0.002	0.001	-0.001	0.003	-0.001	0	0	0.008
20	0.002	0	0	0	0.001	0.003	-0.001	0.003	0.001	0	0.008	0.003	0	0.002	0.005	-0.002	-0.001	-0.001	-0.001	-0.001	-0.001	0.001	-0.003	-0.002	0.157	-0.013	-0.014	-0.002	0.001	0.001	0	-0.002	-0.001	-0.002	-0.001	-0.001	-0.002	0	0.001	0.002	0.001	0	0.003	0.004	0.007	0	0.003	0.002	0.005
21	0.003	0.003	0.002	0	0.002	0.002	0.001	0.004	0.001	0.001	0.014	0.003	0.002	0.005	0.006	-0.002	-0.001	-0.001	0	-0.004	0.001	0	-0.002	-0.008	0.119	-0.007	-0.014	-0.001	0.003	0.001	-0.001	-0.002	-0.002	-0.001	-0.001	-0.001	-0.001	0.002	0.001	0.004	0.003	0.001	0.003	0.009	0.009	0.003	0.004	0.004	0.007
22	0.004	0.005	0.003	0.001	0.004	0.002	0.004	0.006	0.002	0.002	0.019	0.004	0.003	0.007	0.009	-0.001	-0.001	-0.002	0	-0.002	-0.001	-0.002	-0.002	-0.008	0.084	-0.002	-0.008	0.002	0.007	0.003	-0.002	-0.001	-0.002	-0.002	-0.002	-0.001	0.001	0.005	0.002	0.007	0.011	0.008	0.005	0.01	0.011	0.005	0.006	0.008	0.019
23	0.006	0.009	0.006	0.004	0.008	0.002	0.007	0.013	0.005	0.005	0.027	0.007	0.007	0.008	0.012	-0.001	-0.001	-0.002	0	-0.002	-0.001	-0.002	-0.002	0.001	0.045	-0.002	-0.003	0.005	0.009	0.007	-0.002	0	0.001	-0.002	-0.002	0	0.004	0.007	0.006	0.009	0.026	0.006	0.009	0.01	0.009	0.009	0.009	0.007	0.022
24	0.012	0.016	0.011	0.008	0.018	0.002	0.014	0.024	0.009	0.009	0.042	0.014	0.014	0.017	0.022	0	-0.001	-0.001	0.001	-0.002	0.001	0.004	-0.001	0.002	0.006	0	-0.003	0.007	0.014	0.012	-0.001	0.002	0.003	-0.001	-0.001	0	0.009	0.011	0.011	0.02	0.053	0.009	0.016	0.018	0.011	0.015	0.017	0.011	0.032
25	0.022	0.03	0.021	0.013	0.037	0.012	0.026	0.044	0.018	0.017	0.063	0.025	0.026	0.034	0.04	0	-0.001	0.001	0.001	0	0.003	0.005	0	0.006	-0.032	0.001	-0.001	0.014	0.022	0.02	0.001	0.005	0.003	-0.001	-0.001	0.001	0.02	0.019	0.021	0.03	0.108	0.022	0.023	0.037	0.021	0.024	0.027	0.023	0.057
26	0.04	0.057	0.042	0.025	0.073	0.038	0.048	0.082	0.037	0.031	0.102	0.044	0.048	0.059	0.071	0	-0.001	0.001	0.001	0.004	0.001	0.009	0	0.009	-0.067	0.007	0.006	0.027	0.037	0.036	0.004	0.007	0.004	-0.001	0	0.001	0.04	0.037	0.039	0.049	0.206	0.04	0.041	0.06	0.034	0.041	0.052	0.05	0.09
27	0.074	0.108	0.077	0.047	0.138	0.062	0.091	0.149	0.069	0.059	0.173	0.079	0.089	0.11	0.125	0	0	0.001	0.002	0.003	-0.003	0.014	0	0.007	-0.104	0.006	0.008	0.055	0.066	0.067	0.005	0.008	0.005	0.001	0.002	0.001	0.077	0.069	0.072	0.09	0.364	0.07	0.075	0.104	0.065	0.081	0.095	0.092	0.149
28	0.139	0.199	0.142	0.087	0.252	0.121	0.169	0.27	0.129	0.112	0.297	0.148	0.16	0.197	0.225	0	0	0.002	0.003	0.003	-0.007	0.012	0.001	0.011	-0.141	0.001	0.012	0.103	0.123	0.126	0.008	0.011	0.009	0.002	0.003	0.003	0.147	0.124	0.136	0.164	0.594	0.132	0.138	0.18	0.116	0.15	0.174	0.17	0.254
29	0.25	0.349	0.255	0.16	0.429	0.219	0.297	0.466	0.231	0.203	0.494	0.263	0.281	0.348	0.383	0.001	0.001	0.004	0.005	0.006	0	0.021	0.002	0.012	-0.177	0.002	0.015	0.188	0.217	0.226	0.017	0.02	0.016	0.004	0.006	0.007	0.268	0.223	0.246	0.287	0.86	0.234	0.247	0.318	0.21	0.268	0.311	0.303	0.432
30	0.424	0.561	0.426	0.285	0.662	0.378	0.485	0.733	0.396	0.351	0.77	0.436	0.46	0.576	0.605	0.004	0.004	0.007	0.009	0.006	0.002	0.038	0.003	0.016	-0.214	0.002	0.016	0.326	0.366	0.383	0.034	0.035	0.024	0.007	0.013	0.01	0.449	0.38	0.42	0.476	1.128	0.389	0.417	0.531	0.352	0.448	0.523	0.504	0.681
31	0.651	0.803	0.65	0.47	0.9	0.589	0.708	1.017	0.619	0.562	1.073	0.652	0.677	0.854	0.853	0.008	0.007	0.01	0.017	0.005	0.009	0.059	0.005	0.025	-0.25	0.007	0.018	0.517	0.591	0.592	0.063	0.064	0.043	0.013	0.024	0.02	0.68	0.592	0.648	0.711	1.357	0.594	0.64	0.808	0.534	0.673	0.801	0.739	0.977
32	0.887	1.015	0.879	0.697	1.087	0.803	0.916	1.246	0.853	0.797	1.325	0.864	0.88	1.11	1.057	0.012	0.013	0.018	0.029	0.009	0.014	0.069	0.007	0.035	-0.286	0.029	0.023	0.733	0.84	0.806	0.117	0.118	0.077	0.025	0.043	0.039	0.908	0.818	0.892	0.936	1.518	0.801	0.861	1.09	0.745	0.892	1.074	0.958	1.234
33	1.072	1.159	1.058	0.912	1.205	0.978	1.063	1.393	1.04	0.996	1.491	1.019	1.028	1.296	1.195	0.022	0.027	0.031	0.053	0.02	0.023	0.09	0.012	0.049	-0.323	0.056	0.041	0.915	1.054	0.979	0.212	0.217	0.136	0.048	0.08	0.072	1.081	1.002	1.088	1.11	1.629	0.966	1.033	1.295	0.917	1.054	1.273	1.12	1.412
34	1.19	1.238	1.173	1.069	1.276	1.087	1.146	1.477	1.163	1.126	1.59	1.113	1.115	1.407	1.269	0.04	0.052	0.055	0.097	0.034	0.046	0.111	0.021	0.075	-0.357	0.108	0.06	1.035	1.197	1.092	0.362	0.379	0.24	0.094	0.149	0.136	1.188	1.12	1.204	1.214	1.71	1.065	1.143	1.415	1.038	1.154	1.394	1.217	1.513
35	1.257	1.289	1.24	1.166	1.315	1.145	1.192	1.52	1.233	1.199	1.648	1.168	1.162	1.471	1.316	0.073	0.096	0.1	0.178	0.059	0.081	0.131	0.038	0.116	-0.386	0.182	0.086	1.103	1.281	1.156	0.566	0.607	0.401	0.176	0.265	0.246	1.248	1.185	1.271	1.276	1.759	1.113	1.194	1.482	1.114	1.206	1.459	1.262	1.579
36	1.298	1.319	1.277	1.221	1.339	1.182	1.22	1.553	1.267	1.239	1.686	1.197	1.188	1.51	1.343	0.137	0.178	0.182	0.308	0.111	0.128	0.159	0.069	0.191	-0.408	0.303	0.13	1.141	1.335	1.193	0.782	0.868	0.611	0.309	0.451	0.408	1.278	1.221	1.313	1.308	1.776	1.135	1.228	1.531	1.161	1.237	1.499	1.295	1.62
37	1.321	1.33	1.299	1.251	1.355	1.211	1.239	1.58	1.286	1.264	1.709	1.222	1.205	1.532	1.353	0.243	0.312	0.314	0.499	0.197	0.184	0.206	0.127	0.311	-0.419	0.48	0.207	1.165	1.371	1.216	0.957	1.094	0.821	0.494	0.69	0.606	1.302	1.246	1.339	1.325	1.797	1.155	1.25	1.545	1.19	1.261	1.528	1.329	1.651
38	1.34	1.345	1.318	1.272	1.367	1.228	1.25	1.594	1.303	1.277	1.728	1.234	1.214	1.551	1.364	0.385	0.503	0.494	0.734	0.333	0.243	0.251	0.226	0.465	-0.409	0.673	0.323	1.179	1.388	1.232	1.07	1.25	0.982	0.695	0.925	0.78	1.329	1.264	1.355	1.342	1.82	1.171	1.273	1.57	1.198	1.27	1.551	1.347	1.672
39	1.351	1.356	1.329	1.288	1.378	1.244	1.263	1.607	1.31	1.289	1.742	1.251	1.224	1.57	1.375	0.53	0.721	0.689	0.958	0.511	0.313	0.298	0.378	0.646	-0.358	0.826	0.473	1.192	1.406	1.244	1.133	1.344	1.084	0.859	1.109	0.904	1.341	1.277	1.369	1.35	1.831	1.2	1.284	1.598	1.217	1.283	1.563	1.341	1.662
40	1.362	1.362	1.335	1.303	1.386	1.248	1.268	1.616	1.317	1.293	1.753	1.263	1.229	1.581	1.374	0.635	0.893	0.835	1.114	0.684	0.378	0.369	0.542	0.807	-0.285	0.94	0.616	1.201	1.422	1.252	1.167	1.397	1.138	0.965	1.224	0.979	1.334	1.285	1.379	1.362	1.838	1.205	1.297	1.608	1.211	1.296	1.558	1.33	1.689
[truncated: 99 more columns]

## Sheet: Ext. Fig. 4g
Cycle Threshold
	RI - dmLT Only			IP - dmLT Only		RI - Toxins + dmLT							IP - Toxins + dmLT										RI - Toxins + NTAs + dmLT								IP - Toxins + NTAs + dmLT										Water
Colons	27.71	27.346	28.238	27.323	27.206	28.663	29.06	33.058	34.363	37.569	33.644	36.933	26.656	26.744	27.486	25.253	27.59	28.255	28.076	27.774	27.46	27.062	34.041	34.085	34.722	30	33.806	33.893	34.032	35.412	27.54	27.839	27.851	27.26	28.606	25.93	27.609	27.898	28.32	27.006	34.899	34.899	34.899	34.899	34.899	34.899	34.899	34.899	34.899
Ceca	26.132	26.372	25.887	25.785	25.686	26.597	30.808	32.537	34.008	33.842	32.956	33.128	25.305	28.342	27.637	26.068	26.403	25.394	26.161	26.037	26.019	28.044	34.303	33.786	33.593	34.025	28.996	33.343	33.847		26.038	26.198	26.382	25.271	28.278	27.213	26.147	28.3	27.4	26.646	34.899	34.899	34.899	34.899	34.899	34.899	34.899	34.899	34.899
[truncated: 11 more columns]

## Sheet: Ext. Fig. 4h
WT R20291 CFU Burden (per g feces)
Day Post Infection	Total CFUs			Spores
1	6680000	8400000	18400000	396000	187000	88200
2	7300000	38200000	4350000	32400000	20800000	449000
3	125000000	46700000	57600000	32800000	2020000	3110000
4	11900000	5560000	1700000	19500000	2530000	818000
5	4710000	2190000	10100000	347000	981000	2100000
6	2260000	1490000	2660000	48800	119000	106000
7	856000	472000	333000	5500	2290	3520
8	1880000	158000	1120000	9290	15800	14800
9	1570000	708000	913000	1100
10	910000	550000	1110000	9230	1430	1750
