# Supplementary material for: Mucosal vaccination clears Clostridioides difficile colonization
Source: Nature. 2026 Feb 18;652(8112):1289–97. doi: 10.1038/s41586-026-10138-x (PMC13128438; doi:10.1038/s41586-026-10138-x)
Supplement: Supplementary file 15 — Source Data Extended Data Fig. 5 [file 41586_2026_10138_MOESM15_ESM.xlsx]

## Sheet: Ext. Fig. 5a-o
% Parent
		Naïve				dmLT Only (RI)					Toxins + dmLT (RI)						Toxins + NTAs + dmLT (RI)										dmLT Only (IP)							Toxins + dmLT (IP)										Toxins + NTAs + dmLT (IP)
Total B cells	All B cells	84.53	94.93	96.63	98.77	98.63	91.93	93.12	91.97	97.43	97.76	97.25	92.68	94.86	95.19	93.15	97.06	94.55	94.39	92.01	98.34	96.34	99.53	98.65	99.4	99.06	86.81	92.13	95.07	93.11	94	93.6	89.04	93.7	96.59	94.89	89.99	98.44	95.18	92.82	93.71	98.18	94.89	94.65	94.93	92.92	92.11	95.24	97.29
	TcdA	0.3276	8.09	7.7	8.89	8.67	6.02	6.28	5.43	6.82	7.25	7.39	6.26	7.01	7.27	6.27	6.25	6.4	5.86	4.69	7.96	4.45	5.28	6.29	6.83	5.09	4.23	6.81	7.92	6.87	6.18	6.4	6.14	5.6	7.44	6.09	5.09	2.8	6.71	6.3	5.7	7.29	5.47	5.98	6.17	5.22	5.77	6.14	6.61
	TcdB	0.28	3.27	3.2	8.79	5.11	1.81	0.67	1.86	2.89	1.01	1.49	1.35	1.7	1.08	1.73	1.69	1.51	2.38	1.26	4.22	1.52	3.49	1.68	3.62	2.79	1.31	1.51	3.49	3.69	2.63	2.5	2.45	1.34	2.71	1.89	1.53	3.13	2.3	1.71	2.23	1.92	1.73	0.89	1.04	0.88	1.08	1.33	1.51
	CspC	2.47	0.25	0.25	0.1	0.19	0.32	0.5	0.96	0.23	0.42	0.65	0.84	0.62	0.68	0.39	0.51	0.78	0.44	0.59	0.17	0.11	0.07	0.21	0.08	0.05	0.24	0.39	0.2	0.23	0.57	0.72	0.72	0.88	0.55	0.58	1.06	0.01	0.43	0.65	0.46	0.67	0.5	0.48	0.37	0.71	0.72	0.65	0.42
	C40 Pep 2	1	1.95	1.24	2.11	1.01	1.57	1.31	2.81	1.43	2.79	2.59	2.65	2.22	2.75	3.06	2.14	2.62	2.92	3.4	1.97	3.42	4.87	3.09	4.28	4.51	3	1.78	1.46	1.91	3.07	2.35	2.53	2.52	1.79	2.65	2.42	3.13	2.69	2.75	3.19	2.86	3.11	2.36	3	3.3	1.94	3.23	4.98
	FlgGEK	0.31	2.56	3.08	6.34	1.96	1.6	0.6	2.21	2.74	1.78	1.73	1.35	1.95	1.44	1.8	2.3	1.9	2.59	1.47	4.12	5.82	7.74	6.1	8.67	7.82	1.33	1.2	2.71	3.33	3.21	2.29	2.24	1.31	1.68	1.68	1.45	7.54	2.28	1.65	2.28	2.12	2.24	1.29	1.7	1.26	0.98	1.64	2.67
Memory B cells	All Memory B cells	12.89	3.09	3.81	1.27	2.12	11.74	8.89	11.64	3.67	3.82	4.99	7.47	5.04	5.15	10.12	1.99	6.71	6.47	11.25	6.96	16	15.47	3.26	6.67	4.02	26.88	8.51	4.72	8.04	9.95	7.51	9.75	10.7	4.59	8.94	15.97	2.08	8.46	11.19	9.1	4.58	9.29	11.31	9.04	10.72	10.37	6.59	4.85
	TcdA	3.9	3.85	5.73	6.08	6.93	3.21	3.2	2.18	2.72	2.74	3.16	1.55	1.7	2.4	1.1	1.49	1.52	1.43	1.1	3.02	0.56	0.55	1.98	0.67	0.76	4.75	4.15	4.53	2.37	1.53	2.11	1.91	2.16	4.14	1.45	1.25	0.51	1.45	1.67	1.36	2.92	1.03	1.59	1.49	1.36	1.57	2.01	2.18
	TcdB	0.41	3.96	4.48	6.67	5.99	1.53	0.99	1.96	2.06	2.11	2.17	1.2	1.78	1.68	1.29	1.75	1.17	1.5	1.33	1.6	0.71	2.16	1.47	1.29	2.06	1.08	1.71	1.99	2.19	1.14	1.27	1.61	1.31	2.67	1.43	1.33	2.48	2.39	1.83	2.18	2.77	2.3	1.86	1.54	0.95	1.4	1.79	2.29
	CspC	4.19	1.56	1.56	1.18	1.83	0.74	1.24	1.55	1.2	1.49	2.65	2.49	1.93	2.47	0.85	1.71	2.02	1.24	1.09	0.24	0.02	0.02	0.26	0.01	0.1	0.16	0.93	0.88	0.36	1.12	1.51	1.86	2.18	3.12	1.45	1.77	0.09	1.1	1.56	1.16	3.71	1.07	1.36	0.97	2	1.67	2.14	1.79
	C40 Pep 2	1.52	3.33	3.75	3.14	2.85	4.18	3.31	4.39	3.33	4.63	3.16	2.81	4.04	3.52	5.26	3.94	3.38	4.57	4.56	5.97	7.97	9.4	7.26	8.99	8.7	5.79	3.85	3.92	5.36	4.48	4.04	4.28	3.44	2.52	3.92	4.79	7.78	4.84	4.47	4.65	3.43	4.75	3.84	4.55	3.83	2.92	3.72	4.52
	FlgGEK	1.63	5.52	5.31		4.96	3.29	2.26	4.82	4.81	4.69	3.88	2.52	4.14	3.74	3.76	3.68		4.67	3.42	5.87	5.28	8.87	5.21	7.72	7.56	3.79	3.61	4.25	5.49	3.59	3.98	3.43	2.62	4.07	3.22	3.61		4.49	3.67	4.3	4.35	4.57	3.94	3.51	2.7	2.58	3.56	4.1
Plasma cells	All Plasma cells	5.73	2.06	2.74	0.97	2.04	2.35	4.71	2.68	1.73	3.1	3.4	2.74	1.61	2.51	1.7	0.91	2.19	1.96	2.03	0.79	0.66	2.11	0.5	0.54	1.84	4.14	4.36	2.76	2.37	1.84	2.4	1.61	3.41	4	3.08	3.19	1.19	2.41	3.24	2.57	3.14	3.11	4.52	3.03	3.6	3.3	3.89	2.49
	TcdA	4.08	5.47	5.94	10	7.8	4.74	5.71	4.48	7.37	8.1	6.53	4.92	3.02	6.95	5.27	6.02	4.32	5.22	3.28	8.99	2.29	1.09	5.22	0.75	0.55	4.97	5.62	5.57	5.3	4.09	4.91	4.62	5.37	7.32	6.11	4.74	1.19	5.73	6.11	5.16	6.97	4.55	6.49	6.87	4.5	5.82	7.36	7.53
	TcdB	2.26	6.09	7.39	10	9.85	5.66	6.2	6.98	8.69	8.87	6.99	5.86	4.21	7.54	6.83	6.99	5.72	7.39	5.99	9.54	6.88	9.3	7.89	8.25	8.48	6.36	5.81	6.13	6.06	5.48	5.09	5.39	6.51	8.36	7.9	5.49	8.81	8.25	7.25	8.07	7.93	8.01	7.75	7.79	6.12	6.9	8.19	8.8
	CspC	0.17	0	0.29	0	0.38	0.26	0.25	0.86	1.24	2.18	1.29	0.9	1.11	1.73	0.9	1.14	1.78	1.22	0.39	1.1	0.18	0.16	1.22	0	0.07	0.07	0.38	0.19	0	0.32	0.57	1.54	1.09	1.18	1.6	0.87	0.15	1.33	1.36	1.44	2.18	1.64	1.09	1.58	0.83	1.14	2.22	1.95
	C40 Pep 2	0.44	0.78	0.87	0.77	0.76	0.53	0.71	2.93	0.73	1.69	1.46	1.37	0.71	1.65	1.98	1.63	1.38	3.13	2.76	1.65	6.79	8.44	4.56	7.38	7.45	3.57	1.14	0.19	1.82	2.37	0.76	1.28	1.63	0.87	2.14	1.45		2.35	1.4	2.42	1.63	3.01	1.32	1.53	1.82	1.14	1.76	2.95
	FlgGEK	0.16	0.78	0.58	3.08	1.21	0.53	0.73	3.36	1.97	2.68	1.71	1.45	1.27	1.99	2.16	1.38	1.36	3.3	1.64	3.85	4.77	8.05	5.56	6.25	5.38	1.26	0.48	0.19	0.91	1.51	0.57	2.05	1.4	1.5	2.44	1.33	6.57	2.48	1.76	2.35	2.66	2.98	1.87	1.8	1.22	1.08	1.92	3.18
[truncated: 4 more columns]
