# Supplementary material for: Mucosal vaccination clears Clostridioides difficile colonization
Source: Nature. 2026 Feb 18;652(8112):1289–97. doi: 10.1038/s41586-026-10138-x (PMC13128438; doi:10.1038/s41586-026-10138-x)
Supplement: Supplementary file 16 — Source Data Extended Data Fig. 6 [file 41586_2026_10138_MOESM16_ESM.xlsx]

## Sheet: Ext. Fig. 6b
Diameter (mm)
PBS																					dmLT Fecal IgG																					Vegetative Antigen Fecal IgG
22	19	21	18	20	24	29	24	21	25	30	34	21	18	24	25	26	28	23	30	24	21	26	24	24	22	23	21	22	20	21	20	26	20	19	25	28	25	20	25	23	19	13	20	19	17	17	14	12	16
[truncated: 13 more columns]

## Sheet: Ext. Fig. 6c
Survival
Day of Death	RI - dmLT Only	RI - C40 pep 2 + FlgGEK + dmLT	IP - dmLT Only	IP - C40 pep 2 + FlgGEK + dmLT
10	0
10	0
10	0
10	0
10	0
2	1
3	1
2	1
10	0
10	0
10		0
10		0
10		0
10		0
10		0
10		0
10		0
10		0
2		1
10		0
10			0
3			1
10			0
3			1
10			0
10			0
10			0
3			1
10			0
10			0
10				0
10				0
10				0
10				0
2				1
10				0
3				1
10				0
10				0
10				0

## Sheet: Ext. Fig. 6d
Body Weight Relative to Day 0 (%)
Day Post-Infection	RI - dmLT Only										RI - C40 pep 2 + FlgGEK + dmLT										IP - dmLT Only										IP - C40 pep 2 + FlgGEK + dmLT
1	102.1	101.4	99.5	100.5	100	101.5	98.6	101.1	99.5	100.5	99	100.5	100	99	101.1	100	102	106	101	104.1	105.4	100.5	99.5	101.4	101.6	101.6	98.6	100	101.5	102.4	100.5	102.3	104.1	100	100.5	102.9	102.1	101	100.5	99.5
2	82.7	84.5	86.8	88.2	92.4	84.4	80.3		83.1	82.2	84.8	86.5	87	87.4	85.2	82	89.8	95	83.8	90.9	87.2	91.9	92.1	91	89.9	91.4	85	85.5	92.1	89.4	85	100.6	92.2	85.6	79.7	89.5	83.3	88.3	84.4	89.7
3	83.8	81.7	85.2	86.6	94.4				82.1	82.2	86.9	88.8	84.5	89.9	85.2	80.5	90.7	94.5		86.3	92.1		89.9	81	89.4	87.1	86	79.5	91.1	92.9	88.9	97.7	86	90.2		88.5		83.2	82.4	86
4	93.2	85.4	93.7	92	100				93.2	91.8	92.9	95.8	94	97	97.4		95.1	101		94.4	95.1		94.2		96.3	91.9	91.1		97	95.9	92.8	96	95.9	91.2		95.2		85.8	86.4	95.3
5	95.8	87.8	97.9	98.4	104.6				93.7	97.1	95.5	99.1	100.5	99	98.9		99	105		99	97.5		99.5		95.2	96.8	98.6		98	100.6	96.1	106.9	97.4	97.9		99		93.9	95	101.4
6	97.4	89.7	98.4	97.3	105.1				94.2	99	93.9	98.6	100.5	98	102.6		100	104.5		98	108.4		98.9		96.3	99.5	97.7		100	103.5	95.7	109.2	99	101		100		97.5	94	100.9
7	102.1	93.4	101.6	100	107.1				99.5	103.4	95.5	99.1	102.5	99	105.3		102	106		101	102		103.2		99.5	101.6	98.1		101.5	105.3	95.2	107.5	103.1	102.6		101.4		102.5	98	100.9
8	98.4	92.5	100	98.4	106.6				96.1	100.5	94.4	99.1	102.5	99.5	105.8		101.5	107		100	99.5		101.1		96.8	101.1	96.3		100	107.1	97.6	111	105.2	104.6		102.4		103	97.5	102.8
9	100.5	93.4	99.5	99.5	107.1				98.6	101.4	96.5	99.5	102.5	99	106.3		101.5	106		100	100		101.1		98.4	100	98.6		100	105.9	98.6	109.8	104.1	104.1		101		102.5	98	101.9
10	100	93.9	98.4	100.5	106.6				99.5	101	99	99.5	103.5	99.5	105.8		102	106.5		101	100		102.1		98.9	101.1	99.5		101	105.9	99	111.6	105.7	103.1		101.9		102.5	98	103.3

## Sheet: Ext. Fig. 6e
Fecal Score
Day Post-Infection	RI - dmLT Only										RI - C40 pep 2 + FlgGEK + dmLT										IP - dmLT Only										IP - C40 pep 2 + FlgGEK + dmLT
1			5		4	4		5	4				4	5	5	5	5	4		4	4		5	5	5	5	4	4			4	5	5	5		5	4	4	5	4
2	2		4								3		4		4	1	2		3		3	4	3			2	3			2	2	2		3			2	2	1
3	2	3			2				3	3	3			3	4		3	3			2		3			3	2		2		4		3			2		3	2
4	3	2	2						3	2	4			3	3		3	4			3		3			2	3		3		3	3		3					3	3
5	2	4			2				2	3	4	3	4	4	3		5	5		4	2		3		3	3			4	3	3	4		4				4	4	4
6	3	3	4						2	4		4	5	5	5		5	5			3		4		4	4	2			2	4		5			5		3	5
7			5	5	4				5	5	4		5	5	5		5	5		5	5		5		5	5	5		5	5		5	5			4		3	4
8	5	5	5	5	5				5	5	4	5	5	5	5		4	5		4	5				5	5			4	5			5	5		5		5		5
9	5			5					5	5		5	5	5	5		5	5		4	4		5		5	5			4	4	4	5	5	5		5			5	5
10	5	5		5	5					5	5	5	5	5	5		5	5		5	5		5		5	5			5	5		5	5	5		5		5	5	5

## Sheet: Ext. Fig. 6f,g,j,k
Total CFU Count/g feces
	Rectal Instillation of Donor Fecal IgG																		Intraperitoneal Injection of Donor Fecal IgG
Day Post-Infection	dmLT Only									C40 pep 2 + FlgGEK + dmLT									dmLT Only								C40 pep 2 + FlgGEK + dmLT
1			5.23743e+08		2.39647e+08	3.52823e+08	1.55387e+08	2.25361e+07			2.61663e+08	1.91787e+07	1.05813e+08	3.82653e+07	2.40385e+08	1.51994e+08			4.94288e+07	2.34962e+08	6.2004e+07	127202	7.92572e+08	2.75735e+09			3.2417e+08	2.06954e+07	48828125	1.78571e+08		2.00321e+08	6.4834e+07	5.55556e+07
2	3.07579e+08		4.84914e+08							2.39923e+07		5.06757e+07			4.13223e+07	3.99832e+07			2.89889e+08	6.51042e+08			2.05838e+08			4.20404e+08	4.06725e+08	2.06758e+08		2.41313e+08		1.39331e+08		2.71267e+08
3	6.33446e+08	9.71704e+08			5.76923e+08			4.9268e+08	2.71739e+08	3.23529e+07			3.50765e+07	6.32022e+07		3.5461e+06	500		2.1777e+08	1.22817e+09		1.32212e+08	8.59788e+07		3.67167e+08		2.26998e+08		8.35561e+07		4.7123e+09		1.55215e+08	1.18945e+08
4	5.72917e+07	4.28082e+07	1.07991e+07					2.00965e+07	8.01282e+07	3.21691e+06			791139	500		500	6.97674e+06		4.43262e+08	9.98858e+07		7.33138e+06	8.16508e+07		2.30627e+07		2.57838e+08	9.24556e+07		1.00267e+07				2.33907e+08	4.67814e+07
5	12000000	1.12108e+07						3.13808e+06	2.16763e+06	614754	243161	216138	298246	251479		42145.6	47008.5	25581.4	4.93097e+06	1.74936e+07	1.68919e+07	961538			2.46914e+07	6.2004e+06	2.85388e+06	5000000		3.77644e+06			1.60061e+08	4.82625e+06	8.23782e+06
6	43352.6	16129	49505					3.41191e+06	219684	14792.9	21276.6	500	500			78534	13850.4		75594	149254	3.40136e+06	312500	431034				252016	134048	1.13636e+06		489237		303030	42432.8
7			272727	791855	211864			1.89573e+06	733333	500	500	19084	500	500		57803.5	500	69686.4	133333	3.67647e+06	69252.1	657895	2.63554e+06		213675	500		219684	1.94444e+06		635593		3.57143e+06	1.63043e+06
8	500	117371	81300.8	500	73529.4				75757.6	500	500	500	500	500		500	500	500	500		23310	722543			54744.5	500			500	500	55248.6		182927		19762.8
9	500		500	500				42016.8	214286		500	500	500	500		500	500	500	500	500	500	4.28922e+06			500	38759.7	500	500	500	500	500			500	500
10	500	500		500	500				950570	500	500	500	500	500		500	500	500	500	500	500	7.39645e+06			72202.2			500	500	500	500		14084.5	500	500

## Sheet: Ext. Fig. 6h,i,l,m
Spore Count/g feces
	Rectal Instillation of Donor Fecal IgG																		Intraperitoneal Injection of Donor Fecal IgG
Day Post-Infection	dmLT Only									C40 pep 2 + FlgGEK + dmLT									dmLT Only								C40 pep 2 + FlgGEK + dmLT
1			500		500	500	500	500				500	500	500	500	500	500	500	500	500	500	500	500	500			500	500	500	500		500	500	500
2	1.35335e+08		3.23276e+07							4.79846e+07		2.81532e+07			5.16529e+07	7.36532e+07			2.89889e+07	7.2338e+07			6.23752e+07			3.50336e+08	7.45662e+07	3.54442e+07		9.65251e+07		1.3535e+07		7.59549e+07
3	3.16723e+07	1.47699e+08			8.65385e+07			3.09685e+07	1.81159e+07	1.76471e+07			1.11607e+07	1.96629e+07		3.7234e+06	500		2.1777e+07	5.45852e+07		9.13462e+06	3.30688e+06		2.93734e+07		3.02663e+07		1.67112e+07		3.96825e+07		6.20861e+06	1.29758e+07
4	1875000	5.70776e+06	1.34989e+06					401929	6.41026e+06	9.19118e+06			500	500		500	1.74419e+06		886525	1.71233e+06		1.46628e+06	593824		1.84502e+06		4.12541e+06	1.47929e+06		1.67112e+06				9.35629e+06	1.88623e+06
5	220000	190583			179856			125523	289017	3.48361e+06	15197.6	288184	35087.7	44378.7		440613	235043	697674	493097	4.77099e+06	1.26689e+07	51282.1			2.77778e+06	138889	228311	650000		2.26586e+06			304878	135135	429799
6	43352.6	16129	24752.5					124069	35149.4		21276.6	17543.9	500			500	500		21598.3	37313.4	595238	26785.7	500				201613	67024.1	303030		293542		1.13636e+06	14144.3
7			500	22624.4	84745.8			165877	13333.3	500	500	500	500	500		500	500	500	111111	36764.7	41551.2	500	165663		500	500		500	500		10593.2		71428.6	500
8	500	500	500	31446.5	500				500	500	500	500	500	500		500	500	500	500		500	500			18248.2	500			500	500	27624.3		500		19762.8
9	500		500	500				500	500		500	500	500	500		500	500	500	500	500	500	500			500	500	500	500	500	500	500			500	500
10	500	500		500	500				500	500	500	500	500	500		500	500	500	500	500	500	500			500			500	500	500	500		14084.5	500	500
