# Supplementary material for: Mucosal vaccination clears Clostridioides difficile colonization
Source: Nature. 2026 Feb 18;652(8112):1289–97. doi: 10.1038/s41586-026-10138-x (PMC13128438; doi:10.1038/s41586-026-10138-x)
Supplement: Supplementary file 17 — Source Data Extended Data Fig. 7 [file 41586_2026_10138_MOESM17_ESM.xlsx]

## Sheet: Ext. Fig. 7a-k
Cytokine Responses (pg/mL)
		No antigen			CD4 - dmLT Only (RI)			CD4 - Toxins + NTAs + dmLT (RI)			CD4 - dmLT Only (IP)			CD4 - Toxins + NTAs + dmLT (IP)			CD8 - dmLT Only (RI)			CD8 - Toxins + NTAs + dmLT (RI)			CD8 - dmLT Only (IP)			CD8 - Toxins + NTAs + dmLT (IP)
IL-1a	TcdA	1816.94	1776.68	1279.49	2625.88	2756.15	2755.06	2624.44	2662.18	1950.46	2426.01	2223.94	2494.66	2729.64	2529.25	3133.23	2488.9	2784.13	3517.01	2266.32	3096.72	3766.11	3180.77	2960.28	3376.49	1999.28	2403.78	2615.62
	TcdB	358.44	364.88	265.81	1057.86	603.56	940.63	520.77	508.01	444.07	586.36	655.34	739	549.23	508.28	599.49	613.09	688.18	816.75	776.76	854.59	911.27	585.17	623.31	673.08	616.17	797.46	589.95
	CspC	358.44	364.88	265.81	501.62	512.26	478.2	1838.39	1350.69	1472.17	503.44	566.03	476.78	184.64	639.93	210.7	656.48	768.33	700.85	590.84	527.15	508.01	450.4	532.76	461.98	479.21	525.17	648.23
	C40 Pep 2	358.44	364.88	265.81	426.98	652.25	592.96	531.4	446.2	527.15	579.19	555.24	663.63	437.78	496.18	448.78	633.21	728.28	562.2	563.27	641.67	612.03	537.21	670.72	616.17	515.52	384.93	445.11
	FlgGEK	358.44	364.88	265.81	505.88	542.03	545.22	471.8	488.85	395.96	418.18	423.09	474.35	459.75	432.89	578	502.69	548.4	686.07	436.59	586.6	715.63	616.17	585.17	677.81	393.57	447.56	548.03
IL-1b	TcdA	14.54	11.07	7.45	39.75	68.43	84.86	45.66	39.75	27.54	40.95	40.95	61.69	9.69	26.14	48.02	51.47	68.43	51.47	45.66	51.47	51.47	48.02	74.89	68.34	26.14	48.02	33.68
	TcdB	44.53	47.42	27.29	85.36	56.12	88.3	38.76	44.53	35.88	46.59	54.34	55.89	28.25	25.23	34.32	51.47	51.47	65.65	62.85	62.85	68.43	48.02	48.02	54.92	26.14	61.69	26.14
	CspC	14.54	11.07	7.45	27.54	33.72	33.72	565.35	320.91	341.38	18.23	18.23	14.06	7.08	174.2	0	51.47	57.19	51.47	649.8	737.9	824.62	79.43	62.85	68.43	26.14	18.23	18.23
	C40 Pep 2	14.54	11.07	7.45	33.72	45.66	39.75	27.54	21.18	27.54	26.14	26.14	33.68	9.69	26.14	9.69	45.66	57.19	33.72	39.75	42.72	45.66	48.02	48.02	51.49	9.69	1.57	1.57
	FlgGEK	14.54	11.07	7.45	39.75	39.75	33.72	27.54	24.39	14.54	26.14	18.23	40.95	26.14	9.69	18.23	39.75	51.47	54.34	27.54	42.72	45.66	48.02	40.95	33.68	26.14	9.69	9.69
IL-6	TcdA	1816.94	1776.68	1279.49	383.38	655.55	864.52	394.93	461.24	405.08	414.1	588	612.5	394.46	529.52	543.31	488.08	664.94	518.77	392.11	640.32	579.71	471.34	744.86	654.53	362.24	604.11	499.43
	TcdB	1816.94	1776.68	1279.49	5215.27	2981.49	4587.13	2469.77	2490.68	2201.17	2802.59	3227.67	3441.86	2717.99	2595.35	2876.52	2992.96	3411.92	4202.94	4094.46	4606.89	4927.05	3110.23	3192.67	3457.3	3305.69	4076.08	2941.88
	CspC	1816.94	1776.68	1279.49	2211.19	2325.92	2156.68	8948.11	8733.01	6021.2	2335.79	2717.99	2275.87	315.68	5340.25	129.28	3090.75	3546.42	3280.38	8154.84	8139.82	7387.77	3051.01	3443.74	3713.67	2245.62	2419.56	3229.16
	C40 Pep 2	1816.94	1776.68	1279.49	1774.69	2873.96	2577.89	2754.34	2249.65	2721	2693.26	2673.64	3146.96	2300.1	2376.92	2015.09	3132.63	3468.01	2628.03	2740.56	3020.4	2988.89	2660.57	3223.95	3177.42	2700.53	1735.59	2041.83
	FlgGEK	358.44	364.88	265.81	128.45	178.9	233.32	124.05	137.26	113.01	116.67	154.29	176.76	111.22	156.95	151.63	154.82	196.35	154.82	116.32	167.97	161.4	146.3	213.29	193.79	112.59	159.6	140.95
IL-10	TcdA	0	0	0	0.47	0.21	0	0	0	0	0	0	0	0	0	0	0.21	0.47	0.21	0	0.21	0	0.18	0.18	0.67	0	0	0
	TcdB	0	0	0	0.74	0.47	0.74	0	0	0	0.3	0.18	0	0	0	0	0.88	0.74	0.74	0.47	0.47	0.21	0.67	0.42	0.93	0	0	0
	CspC	0	0	0	0.21	0	0.21	34.91	23.31	27.26	0	0	0	0.18	7.2	0	0.47	0.47	0.47	6.38	4.73	4.73	26.76	29.55	36.65	0	0	0
	C40 Pep 2	0	0	0	0.21	0.21	0.21	0	0	0	0	0	0.18	0	0.18	0	0.74	0.74	0.74	0	0	0	0.18	0.42	0.42	0	0	0
	FlgGEK	0	0	0	0.21	0	0.21	0	0	0	0	0	0	0	0	0	0.47	0.74	0.74	0	0.21	0	0.42	0.3	0.93	0	0	0
IFNy	TcdA	8.82	9.81	5.57	18.45	28.61	34.96	17.39	20.38	17.39	17.62	24.04	25.24	13.27	21.25	22.35	21.76	28.39	23.23	18.05	27.01	24.67	20.28	29.27	27.71	18.63	28.42	25.68
	TcdB	8.82	9.81	5.57	24.43	14.64	22.74	13.34	12.6	10.45	13.66	15.87	16.4	11.7	10.88	14.03	14.07	16.44	19.48	16.03	17.39	18.31	14.03	15.14	16.04	12.1	16.58	10.88
	CspC	8.82	9.81	5.57	16.58	17.12	16.31	18.58	15.48	1.36	17.62	19.96	16.93	0	9.81	0	24.67	27.47	24.31	13.05	9.16	13.78	19.96	20.61	22.19	12.89	14.41	18.13
	C40 Pep 2	8.82	9.81	5.57	12.6	19.23	17.65	15.76	12.75	14.64	16.93	16.58	17.96	11.49	14.03	10.67	18.71	20.51	16.03	15.48	18.97	18.71	14.59	17.27	16.22	14.78	9.37	11.7
	FlgGEK	8.82	9.81	5.57	14.92	15.2	15.76	13.19	13.19	10.93	10.03	10.88	10.88	10.03	10.03	14.03	15.76	16.58	20.76	11.08	15.2	18.97	17.45	15.69	17.45	9.59	11.08	12.49
IL-4	TcdA	44.53	47.42	27.29	123.78	192.56	243.93	64.86	73.63	64.86	59.01	84.17	90.52	43.51	59.01	71.54	94.19	114.88	91.25	73.63	104.52	97.14	87.34	119.31	112.88	49.68	84.17	65.26
	TcdB	44.53	47.42	27.29	85.36	56.12	88.3	38.76	44.53	35.88	46.59	54.34	55.89	28.25	25.23	34.32	67.78	73.63	88.3	61.95	73.63	75.09	59.01	62.13	62.13	40.43	52.78	37.37
	CspC	44.53	47.42	27.29	53.22	59.03	53.22	30.15	0	7.54	46.59	49.68	40.43	0	0	0	75.09	79.49	73.63	27.29	10.32	13.12	34.32	34.32	52.78	40.43	37.37	52.78
	C40 Pep 2	44.53	47.42	27.29	47.42	76.56	59.03	48.87	33.01	50.32	52.78	46.59	52.78	37.37	40.43	28.25	64.86	79.49	59.03	56.12	61.95	61.95	52.78	65.26	65.26	28.25	19.25	25.23
	FlgGEK	44.53	47.42	27.29	41.64	50.32	44.53	33.01	24.44	15.93	84.17	93.7	96.88	28.25	25.23	31.28	53.22	50.32	67.78	33.01	53.22	63.4	55.89	52.78	59.01	25.23	31.28	31.28
IL-17a	TcdA	0	0	0	0.73	1.53	0	0	0	0	0	0	0	0	0	0	3.21	1.53	1.53	0	0	0	1.19	1.62	0.78	0	0	0
	TcdB	0	0	0	1.53	1.53	3.21	0	0	0	0.78	0.02	0.02	0	0	0	1.53	2.36	2.36	2.36	0.73	0.73	0.78	0.78	1.62	0	0	0
	CspC	0	0	0	1.53	1.53	3.21	0	0	0	0.78	0.02	0.02	0	0	0	1.53	2.36	2.36	2.36	0.73	0.73	0.78	0.78	1.62	0	0	0
	C40 Pep 2	0	0	0	0.73	1.53	0	0	0	0	0	0	0	0	0	0	3.21	1.53	1.53	0	0	0	1.19	1.62	0.78	0	0	0
	FlgGEK	0	0	0	1.53	0.73	1.53	0	0	0	0	0	0.02	0	0	0	0.73	2.36	2.36	0	1.13	0.73	1.62	2.49	0.78	0	0	0
IL-5	TcdA	0	0.05	0	0.05	0.05	0.09	0.05	0	0	0.08	0.08	0.16	0	0	0.08	0.09	0.09	0	0.02	0	0.12	0.08	0.08	0.16	0	0	0
	TcdB	0	0.05	0	0.25	0.12	0.15	0.05	0	0.05	0.16	0.16	0.08	0.08	0	0	0.2	0.25	0.25	0.15	0.15	0.15	0.32	0.24	0.24	0.24	0.08	0.16
	CspC	0	0.05	0	0.09	0.15	0.15	0.15	0	0	0.16	0.08	0.16	0	0	0	0.25	0.2	0.15	0.09	0	0	0.24	0.24	0.4	0	0.04	0.08
	C40 Pep 2	0	0.05	0	0.05	0.15	0.09	0.05	0.02	0	0.08	0.08	0.08	0	0.08	0.08	0.2	0.2	0.2	0.09	0.09	0.09	0.24	0.32	0.32	0.12	0.08	0.08
	FlgGEK	0	0.05	0	0.09	0.15	0.09	0	0.05	0	0.24	0.16	0.2	0.08	0.08	0.08	0.2	0.2	0.25	0.05	0.05	0.09	0.32	0.24	0.32	0.16	0	0.16
IL-13	TcdA	2.14	2.7	1.58	2.18	2.75	4.45	1.62	1.62	1.06	1.03	2.98	2.14	0	0	1.03	2.75	3.88	4.45	1.06	2.18	2.75	2.7	4.98	2.7	0	1.03	0
	TcdB	2.14	2.7	1.58	10.16	4.73	8.44	1.62	1.06	0	4.4	4.98	5.55	1.58	1.03	2.14	5.58	7.3	5.58	5.58	6.15	6.15	4.98	5.55	6.71	2.98	4.4	2.14
	CspC	2.14	2.7	1.58	3.88	5.01	3.88	2.75	0	0	3.83	3.83	2.14	0	0	0	6.73	7.3	6.73	1.62	0	0	2.7	2.7	6.13	2.14	2.98	3.26
	C40 Pep 2	2.14	2.7	1.58	5.01	6.73	5.58	4.45	3.31	2.75	4.98	3.26	6.13	2.14	2.7	1.58	5.58	6.73	5.01	3.88	4.45	4.45	5.55	6.13	6.13	1.03	0.49	0.49
	FlgGEK	2.14	2.7	1.58	3.31	3.03	3.31	2.18	1.62	1.06	2.14	2.14	2.14	2.14	1.03	2.7	5.01	6.15	7.87	3.31	3.88	5.58	4.98	4.98	5.55	2.14	1.03	1.03
