# Supplementary material for: Mucosal vaccination clears Clostridioides difficile colonization
Source: Nature. 2026 Feb 18;652(8112):1289–97. doi: 10.1038/s41586-026-10138-x (PMC13128438; doi:10.1038/s41586-026-10138-x)
Supplement: Supplementary file 18 — Source Data Extended Data Fig. 8 [file 41586_2026_10138_MOESM18_ESM.xlsx]

## Sheet: Ext. Fig. 8a
Survival
Day of Death	dmLT Only	Toxins + dmLT	Toxins + NTAs (w/o CspC) + dmLT	Toxins + NTAs + dmLT	Toxins + CspC + dmLT
3	1
3	1
3	1
4	1
10	0
3	1
3	1
3	1
10	0
3	1
10		0
10		0
10		0
10		0
10		0
10		0
10		0
3		1
10		0
10		0
10				0
10				0
10				0
10				0
10				0
10				0
10				0
10				0
10				0
10				0
3			1
3			1
3			1
10			0
10			0
10			0
10			0
10			0
3			1
3			1
10			0
10			0
10					0
10					0
10					0
10					0
10					0
10					0
10					0
10					0
10					0
10					0
10					0
10					0
10					0

## Sheet: Ext. Fig. 8b,c
Body Weight Relative to Day 0 (%)
Day Post-Infection	dmLT Only															Toxins + dmLT															Toxins + NTAs (w/o CspC) + dmLT												Toxins + NTAs + dmLT
2	82.7	85.1	83.9	89.1	87.4	82.5	83.4	92.3	85.2	82.4	82.8	79.6	81.6	85.7	87	90.1	91.3	90.6	93.8	95.5	98.5	85.5	83.8	86.3	87.4	89.5	87.1	88.2	92.8	90.2	81.4	81.1	85.6	84.5	85.4	89.7	99.5	93.5	83.7	91.9	85.2	86.4	96	92	94.8	111	93.2	92.2	90.5
3	74.5	69.3	79.7	85.5	86.9	76.5	78.8	81.5	83.2	80.1	74		70.8	80.8	84.5	87	90.8	86.9	93.3	90.6	88.3	83.9	75.1	82.5	83.1	88.6	84.7	87.2	87	84.8				84.5	84.9	89.7	93	90.5	86.6	83.9	77.5		93.5	93	87.7	81.8	91.6	87.7	89.5
[truncated: 20 more columns]

## Sheet: Ext. Fig. 8d,e
Total CFUs/g feces
Day Post-Infection	Toxins + NTAs (w/o CspC) + dmLT												Toxins + CspC + dmLT
1	2.14988e+09		1.12535e+09	1.63425e+09	1.51432e+09		1.33272e+09	1.528e+09	2.13068e+09	2.17014e+09	1.09329e+09	1.57123e+09	1.82292e+06			372024	504032	1.02291e+08	3.13196e+08	1.45833e+08	1.14679e+06	6.62879e+07	2.57202e+07	5.29661e+07	322165
2		2.4943e+07				4.00641e+08		375000000	1.81045e+08	5.84112e+08	1.37363e+07	15000000	5.96374e+07	200000000	7.74515e+08	3.7594e+08		1.81686e+08	8.34446e+07			312500000	6.2751e+07	1.15741e+08	9.40967e+07
3	8.0819e+08			1.90412e+08	468750000	2.71739e+08	3.20184e+08	6.64894e+07	4.89556e+08	1.15223e+08	2.16138e+07		1.99468e+08	6.08159e+08	3.65497e+08	6.59879e+08	2.0945e+08	4.92126e+07	2.30911e+07	6.94444e+07	1.8997e+07	2.80018e+08	1.81021e+08	1.08292e+09	4.77099e+08
4				1.51057e+07	12000000	1.71996e+08	1.56827e+08	1.78571e+08	3.69458e+06	5.32946e+07			358423	1.05994e+08	1.9305e+06	1.21294e+08	1.58898e+07	3.94322e+06	3.02419e+07	1.96188e+07	1.21866e+07	8.15217e+07	3.67647e+07	8.68056e+07	1.1612e+08
5				2.52193e+08	1.0041e+08	2.0749e+08	1.54622e+08	1.23762e+07	2.54237e+06					7.33945e+07	5.8391e+07	971503	620567	3.39835e+07	4.10448e+06	750577		1.22283e+08	5.01672e+06	5.3132e+06
6				1.31472e+08	4.60526e+07	2.49023e+08	1.52926e+08	9.05512e+07	5.68182e+06	1.84783e+07			5000000		251678	4.29799e+07		2.98635e+06	277778	1.02996e+06	1.75097e+06	2187500		4.32692e+07
7				1.21753e+08	9.6831e+07	1.29379e+08	2.39198e+08	2.35699e+08	5.74205e+06	1.60944e+07			500	5.68182e+06	3.51124e+06	500	4.53368e+06	983146	68965.5	17667.8	256849	4.48718e+06	614251	1.19427e+07	644330
8				1.03237e+08	1.92901e+08	6.94444e+07	5.13549e+07	5.96049e+07	2.55973e+07	631313			500	1.25628e+06	1.03734e+06	87719.3	585938	643777	500	500	500	548246	150327	9.7487e+06
9				7.50883e+07	1.11323e+08	2.28795e+08	1.11732e+08	1.1194e+08	938967	8.17757e+06			500	925926	98814.2	11547.3		500	500	500	500		500	7.07547e+06
10				1.00599e+08	8.92857e+07	1.17436e+08	1.31705e+08	9.07258e+07	384615	2.13523e+06			500	218341	500	157068	109649	500	500	500	500		500	708885	328947

## Sheet: Ext. Fig. 8f,g
Spore Counts/g feces
Day Post-Infection	Toxins + NTAs (w/o CspC) + dmLT												Toxins + CspC + dmLT
1	500		500	500	500		500	500	500	500	500	698324	500	500		500	500	7.67185e+07	2.08797e+08	5.20833e+07	500	500	500	500	500
2		1.78164e+07				8.8141e+07		100000000	500	1.36293e+08	1.37363e+07	10000000	1.4313e+07	10000000	3.23276e+07	2.06767e+07		1.21124e+08	7.92724e+07			4.16667e+07	3.13755e+07	2.31481e+07	1.08954e+07
3	1.15456e+08			1.00806e+08	5.20833e+07	2.13509e+07	5.63525e+07	2.32713e+07	2.44778e+07	4.88827e+07	1.08069e+07		2.12766e+07	3.18114e+07	1.55336e+07	3.2994e+07	2.34584e+07	4.92126e+07	3.84852e+07	2.31481e+07	1.42477e+07	6.72043e+06	1.14329e+07	6.18812e+07	1.66985e+07
4				9.44109e+06	200000	1.21124e+07	4.15129e+07	8.92857e+06	1.23153e+06	775194			448029	1.09649e+07	4.34363e+06	1.01078e+07	1.27119e+06	2.76025e+06	1.26008e+07	1.68161e+07	5.22284e+06	5.7971e+06	401070	8.68056e+06	1.02459e+07
5				43859.6	409836	141700	1.46484e+07	2.35149e+07	500					1.49083e+07	8.65052e+06	129534	443262	2.51182e+07	3.35821e+06	1.27021e+06		6.98758e+06	1.67224e+06	335570
6				2.02265e+06	105263	117188	212766	15748	500	2.3913e+06			2.14286e+06		16778.5	5.73066e+06		1.70648e+06	462963	1.02996e+06	778210	500		500
7				8.11688e+06	500	716561	92592.6	148305	2.20848e+06	1.07296e+06			500	500	500	500	500	561798	500	500	17123.3	500	500	1.19427e+06	500
8				1.89732e+06	92592.6	39682.5	122378	27248	500	25252.5			500	50251.3	10373.4	500	500	500	500	500	500	500	500	60658.6
9				795053	3.18066e+06	89285.7	628492	6.8408e+06	117371	500			500	500	500	500		500	500	500	500		500	15723.3
10				1.28425e+06	799574	318471	3.83142e+06	10080.6	500	17793.6			500	500	500	500	500	500	500	500	500		500	500	500
