# Supplementary material for: Mucosal vaccination clears Clostridioides difficile colonization
Source: Nature. 2026 Feb 18;652(8112):1289–97. doi: 10.1038/s41586-026-10138-x (PMC13128438; doi:10.1038/s41586-026-10138-x)
Supplement: Supplementary file 19 — Source Data Extended Data Fig. 9 [file 41586_2026_10138_MOESM19_ESM.xlsx]

## Sheet: Ext. Fig. 9a
Serum IgG Titers (Normalized OD450) - each column represents one mouse (missing values due to inability to obtain sample)
Antigen	Day Post-Vaccination	dmLT Only															Toxins + dmLT														Toxins + NTAs + dmLT
TcdA	14		0.231	0.265	0.3025	0.0205	0.025		0.0935	0.0525	0.018		0.0285		0.006	0.095		0.644		1.1615		0.029		0.0405	1.2795		0.1225		0.0645	0.9895	0.106	0.11	0.3105	0.092	0.357		0.0095	0.0835	0.033	0.0275	0.5935	0.637		0.056	1.4565
	74			0.04		0.0945			0.0345	0.008			0.2685	0.047	0.1265	0.093	0.737	1.6645	1.551	0.314		1.168	0.0195	1.6275		0.5245	1.5635			1.4085	1.585	1.5925	1.604	1.653		0.442	1.5285	1.7865		0.9505	1.3915	1.3115	1.3705		1.3165
	134	0.2725	0.3085		-0.0005	0.0065	0.4035	0.023		0.0665		0.2155				0.281	1.09		1.133	0.996	2.7085				1.333	2.504	2.329	1.4915	2.412	2.6175	1.826	2.543	2.687		2.373		1.3635	1.242	2.8135	0.5535	2.931		2.515	0.9025
	214		0.3585	0.011				0.058		0.0465			0.732	0.0315		0.183	2.0825	1.173		1.057	2.279				0.268		0.166			1.608	0.289		2.006	0.6265	1.048	0.061			0.354		0.0315	0.4305		2.495
TcdB	14					0.061	0.391		0.31	0.353	0.0415		0.064		0.0195	0.224		0.348		0.426		0.0315		0.0205	0.37		0.3315		0.046	0.261	0.689	0.439	0.678	0.477	0.361		0.0005	0.091	0.0415	0.0665	0.351	0.417		0.386	0.7795
	74			0.044		0.219			0.0755	0.003			0.8015	0.132	0.357	0.263	0.267	0.249	0.765	0.346		0.31	0.0105	0.7135		0.123	0.922			1.014	0.892	0.448	0.7765	1.2655		0.098	0.906		0.834	0.179	0.1855	1.085	0.4375		0.245
	134	0.4365	0.7415		0.004	0.031	0.5315	0.0215		0.023		0.5955				0.383	0.1515		0.162	0.194	1.854				0.3055	1.9475	1.6185	0.2015	1.733	1.984	0.48	2.53	1.222		1.393		0.1635	0.172	2.837	0.114	2.897		0.353	0.2655
	214		0.6605	0.057			0.0545		0.0455				0.5065	0.0415		0.279	2.0235	1.724		1.505	0.742				0.248		0.068			0.455	0.108		1.4685	0.9185	0.9705	0.082			0.031			0.0215	0.035		2.5185
CspC	14					0.093	0.0755		0.266	0.211	0.0265		0.0955		0.0145	0.301		0.515		0.4435		0.015		0.032	0.396		0.931		0.073	0.356	0.148	0.11	0.3845	0.407	1.017		0.0185	0.0925	0.0365	0.094	0.299	0.517		0.67	1.307
	74			0.014		0.3065				0.1565	0.0065		0.846	0.149	0.79	0.267	0.554	0.589	0.645	0.464		0.067	-0.0045	0.6375		0.115	1.054			0.1455	0.571	0.628	0.2405	1.2		0.019	1.1075	0.5085		0.1705	0.1585	0.702	0.79		0.67
	134				0.04	0.0195		0.0405			0.033						0.3095		0.354	0.2845					0.582			0.284			0.3745	2.1535	1.503		0.2725		0.17	0.2545	2.837	0.079	2.9035			0.456	0.172
	214			0.0835				0.1385		0.0505				0.076							1.8515				0.4805		0.1145			0.498	0.1205		2.0375	0.978	0.6095	0.1575			0.0585			0.029	0.27	2.5105
C40 Pep 2	14					0.1325	0.097		0.4425	0.187	0.0325		0.135		0.01	0.48		0.846		0.4695		0.013		0.012	0.584		0.902		0.085	0.3895	0.158	0.124	0.431	0.1145	0.654		-0.0085	0.092	0.029	0.078	0.356	0.639		0.122	1.673
	74			0.0275		0.44			0.053	-0.008			1.04	0.2065	0.476	0.301	0.471	0.589	1.46	0.46		0.12	0.041	0.7025		0.115	1.153			0.287	0.459	0.91	0.3035	1.037		0.0425	1.436	0.9735		0.198	0.2835	1.524	0.504		0.151
	134				0.0085	0.0765		0.051		0.034							0.2085		0.2595	0.297	0.7045				0.413			0.148			0.4015	1.653	1.787		0.264		0.0975	0.2945	2.793	0.0585	2.9245		0.271	0.172
	214		0.566	0.0785				0.066		0.045				0.0685		0.4395					0.569				0.391		0.414			0.441	0.154		2.15	1.0685	0.3315	0.132			0.038			0.036	0.1145	2.3865
FlgGEK	14					0.071	0.0815		0.2665	0.194	0.017		0.069		0.011	0.268		0.239		0.283		0.0605		0.0315	0.332		0.3095		0.198	0.208	0.152	0.0915	0.406	0.112	0.2995		0.014	0.1005	0.028	0.063	0.222	0.421		0.096	0.64
	74			0.0175		0.1945			0.0665	0.012			0.6835	0.12	0.316	0.158	0.437	0.142	0.623	0.254		0.109	0.0045	0.475		0.096	0.575			0.104	0.334	0.283	0.1835	0.5855		0.02	1.168	0.453		0.1315	0.141	0.442	0.793		0.414
	134	0.4355	0.397		0.1815	0.021		0.0495			0.0405	0.307				0.532	0.138		0.2145	0.2305	0.4955			0.3375				0.107			0.418	1.2425	0.596		0.223		0.1015	0.1425	2.8725	0.0415		2.9655	0.2785	0.0555
	214		0.61	0.0475				0.0495		0.042			0.665	0.0635		0.4635					0.3445				0.295		0.1485			0.172	0.067		1.766	0.3145	0.1575	0.0925			0.1175			0.0265	0.0415		2.1925

## Sheet: Ext. Fig. 9b
Fecal IgA Titers (Normalized OD450/mg feces) - each column represents one mouse (missing values due to inability to obtain sample)
Antigen	Day Post-Vaccination	dmLT Only															Toxins + dmLT															Toxins + NTAs + dmLT
TcdA	14	1.48148		0.458333	0.490018	0.956522	3.15657	0.733696	1.61667	2.59184		0.833333		1.85567	2.67658			36.4921	29.5525	3.2567	40.8	12.752	37.6768	12.4222	41.4368	4.60391	4.59459	2.91946			54.7177	4.90099	18.2895	6.71937	16.1111		3.51351	1.99115	20.7024		22.76	9.5756	37.1733		7.66055	5.94142
	74	1.63366	1.02767			0.49884					1.39831		2.62136	0.606061		1.07246	12.6393	230.426		14.0877		12.0452	45	7.67196	32.7451	21.8289	31.1859	15.2154	28.1944	16.7278		20.8085	55.5048	24.8792			20.8412	49.3525	50.582		10.4123	9.29791			42.1488	22.75
	134	3.99497	4.75532	5.98266	6.34783	3.69048	5.01445	9.2944		7.68797	8.1872				5.97826			41.1473		49.0804		62.7978			73.6826	58.4763	65.4369		162.007	85.1262	96.847			89.0789	110.516	87.3053	85.9868	71.3472	78.0769	54.6466	58.7366	145.617	259.15	55.6759	59.9007	58.4749
	214					2.7129	1.08108			2.40343	0.78853	1.34357			0.928962	4.58333	20.7277	12.8297		13.4465	35.3216		44.7734	66	3.76761	16.1333	108.39	36.3817	10.247	47.4362	31.0906	62.4788	51.5495	61.1913		40.0935	10.6316	116.697		51.975	51.8581		32.0588		48.8713	22.0495
TcdB	14	0.816832	0.0395257			0.510441					0.858051		3.20388	1.28788		0.318841	1.25114	4.25532		16.6316		4.46411	3.93103	0.357143	1.22549	0.825959	3.14103	2.35828	0.694444	7.737		0.829787	4.47115	1.94444			10.0296	8.1295	9.52381		0.929825	0.777989			12.8926	4.27778
	74	-0.416667		0.291667	-0.0181488	0.608696	0.252525	0.244565	0.5	0.938776		2.13542		0.257732	0.892193			6.98413	1.22568	3.98467	1.5	1.11717	22.8283	2.46667	19.9425	0.624418	0.371622	1.91275			0.907258	8.9604	13.8487	9.64427	7.74074		0.743243	0.50885	2.05176		17.48	3.66048	23.3739		0.0458716	17.364
	134	2.51256	3.75532	5.11561	1.86957	0.744048	3.80058	8.09002		6.03383	5.86493				7.06522			2.82534		39.625		60.8539			16.3623	20.7111	37.0752		22.4296	21.6562	32.9664			63.8487	40.5754	44.5171	43.5691	60.0777	14.7293	12.817	38.0621	29.0741	29.55	49.5726	52.8698	7.70153
	214					0.182482	1.15541			1.4485	-0.0537634	0.340691			0.400729	-0.0160256	1.16964	-0.576923		0.169779	0.935673		4.16431	10.8571	0.607394	1.73333	2.79661	3.10017	0.762621	0.829082	1.3255	2.94618	1.32812	6.17329		2.00935	1.10526	1.23853		0.375	2.7027		1.4503		4.91561	0.962898
CspC	14	1.13426		1.60417	0.607985	0.521739	2.80303	1.57609	4.83333	2.53061		1.16319		2.68041	1.39405			1.68254	0.933852	0.363985	1.625	1.14441	2.57576	0.844444	2.21264	0.647717	7.36486	3.08725			1.73387	0.841584	1.94079	1.28458	0.962963		1.41892	1.81416	1.23845		3.56	3.4748	10.5775		6.48318	1.88285
	74	1.63366	0.395257			0.301624					0.709746		1.52913	0.505051		0.710145	0.196347	3.61702		1.10526		0.162242	-0.689655	0.555556	0.964052	1.37168	0.448718	0.181406	1.62037	0.328746		1.06383	24.5192	0.724638			1.31517	1.45683	4.12698		0.0964912	0.199241			2.72727	10.1111
	134	1.44472	2.75532	1.21387	-1.43478	-3.77976	4.58092	7.89538		4.92481	4.50237				2.41304			1.72945		1.91071		3.40449				12.4041	1.26214		4.0493	1.62461	5.57836			5.21382	2.04365	1.55763	5.9375	5.79016	4.81481	2.51559	11.8951	2.46914		12.4254	1.25828	3.21351
	214					-1.21655	0.108108			-0.418455	-1.81004	-0.460653			-0.956284	-1.97115	-0.129464	-2.82967		-0.772496	-2.74854		-0.580737	-4.85714	-0.580986	-1.42222	-3.41808	-0.0259067	-0.166488	-0.956633	-0.872483	-1.16147	-1.02865	-1.44404		-1.09813	-0.947368	-4.63303		-3.325	-3.61486		-0.669371		-0.400844	-0.432862
C40 Pep 2	14	-1.41089		1.28458		0.580046					0.222458		0.825243	1.04798		1.86957	0.0730594	6.38298		-0.315789	-0.240905	-2.27586	0.939153	0.196078	0.707965		0.929487	0.192744	1.13426	0.443425		16.2128	0.528846	2.29469			4.11137	4.82014	4.17989		0.780702	0.028463			4.79339	7.83333
	74	0.694444		1.25	2.19601	4	4.79798	1.63043	0.433333	1.34694		2.88194		5.7732	5.27881			3.90476	3.65759	5.05747	1.8	1.86649		1.68889	5.54598	2.23672					1.45161	3.86139	17.4671	6.12648	4		4.81982	4.64602	7.6525		10.12	17.1088	9.08815		8.44037	28.8703
	134	8.60553	5.67021	9.01734	13.6087	15.119	9.07514			7.70677	17.9028			10.6087				5.9589		12.0804		5.1236			15.6437	15.6095	16.4078							7.48355	9.4246	19.1745	11.3158	9.45596	8.83191	5.50936	31.7452	18.7654	7.85	5.57654	4.52539	24.6078
	214					-1.04623	1.10811			4.98927	-1.14695	-0.3119			1.35701	15.1923	-0.165179	-3.13187		0.636672	0.730994		13.1303	10.1429	3.21303	15.6889	20.791	3.5924	1.47154	2.05357	2.6594	1.99717	-0.104167	6.10108		7.94393	4.28421	10.2294	-0.65	7.36486			4.51318		7.44726	3.57774
FlgGEK	14	1.48148		1.25	0.716878	2.08696	3.23232	1.5308	2.01667	2.2449		1.77083		5.20619	3.77323			1.33333	1.92607	1.91571	1.425	1.10354	3.63636	1.75556	3.33333	1.01584	2.09459				1.93548	0.965347	2.64803	1.08696	1.64815		1.75676	9.42478	2.64325		2.24	8.77984	5.89666		6.26911	4.56067
	74	2.37624	1.02767			1.07889					0.730932		1.86893	0.858586		0.855072	0.502283			1.91228		0.294985	1.03448	1.08466	0.767974	0.781711	0.721154	0.328798	2.19907	1.33028		8.12766	2.98077	1.12319			3.51896	2.8777	1.0582		0.263158	0.777989			16.0331	1.88889
	134	1.84673	2.31915	2.91908	1.63043	1.04167	3.03468	3.80779		4.73684	3.10427				2.80435			1.01027		1.14286		1.2809			4.74551	3.75847	0.958738		3.09859	1.02524	5.8209			1.5625	1.46825	2.08723	2.53289	3.48446	2.96296	1.28898	4.13276	0.95679	1.55	3.84692	0.860927	1.53595
	214					0.888078	1.12838			1.39485	1.73835	0.254319			0.6102	0.929487	0.535714	1.01648		0.415959	3.85965		1.65722	9.14286	0.836268	2.08889	1.58192	1.1399	0.655209	0.701531	0.520134	1.81303	1.21094	1.84116		1.06308	1.42105	1.97248		0.95	1.85811		1.79513		1.84599	0.989399

## Sheet: Ext. Fig. 9c
Fecal IgG Titers (Normalized OD450/mg feces) - each column represents one mouse (missing values due to inability to obtain sample)
Antigen	Day Post-Vaccination	dmLT Only															Toxins + dmLT															Toxins + NTAs + dmLT
TcdA	14	1.11111		0.416667	0.22686	-0.0869565	0.631313	0.688406	3.06667	1.34694		2.15278		1.85567	1.67286			30.9683	15.6226	1.83908	29.3	15.8856	15.9091	7.03333	23.908	13.2992	4.05405	2.68456			42.8629	8.06931	16.875	2.45059	8.33333		1.64414	33.2743	21.0998		4.68	5.88859	38.3283		4.54128	52.6778
	74	1.73267	1.73913			0.49884					0.794492		1.99029	0.871212		2.52174	17.653	19.5532		21.7544		12.1337	31.2414	7.40741	29.1176	28.7021	26.0577	23.7415	40.4861	18.5398		35.4894	61.3702	33.0193			20.0296	47.2842	20.4233		9.57018	10.3036			39.4215	39.2917
	134	0.879397	0.638298	1.35838	3.08696	1.04167	1.57514	1.43552		0.958647	1.50474				1.19565			6.21575		42.1429		49.2135			25.8084	21.535	54.7937		53.169	66.6404	44.6455			60.4112	63.9286	63.8474	37.1217	51.9819	46.3818	39.0852	38.5011	53.858	81.4	38.9364	51.9205	40.2505
	214					0.547445	0.567568		1.22318	1.41577		0.0431862			1.15665	0.785256	12.0714	1.34615		3.90492	8.68421		13.3711	21	1.34683	4.68889	33.8983	15.0604	0.161117	8.41837	10.3691	20.5666	17.5651	21.2635		11.9977	7.53684	30.5046		14.1	15.4054		9.09736		26.846	5.45053
TcdB	14	1.71296		2.20833	1.11615	1.6087	5	1.28623	4.73333			1.35417		3.29897	1.22677			2.85714	10.5058	0.785441	0.9	2.57493	4.74747	2.06667	2.52874	0.615098	18.1757	3.48993			1.43145	0.668317	10.1974	0.533597	0.388889		1.46396	4.73451	1.5342		3.34	1.14058	1.61094		1.11621	1.29707
	74	2.89604	1.14625			0.603248					0.911017		3.20388	1.95707		1.46377	6.42922	102.34		26.6667		2.31072	37.7241	1.15079	3.00654	0.988201	7.14744	2.21088	20.5556	3.85321		1.74468	25.3365	14.7826			1.01303	7.69784	14.6561		0.201754	0.208729			32.2314	3
	134	0.678392	0.93617	2.05202	2.78261	0.803571	2.86127	2.12895		0.93985	1.11374				1.63043			0.976027							3.51796	4.50339	15.5583		5.6338	7.2082	12.9664			27.0066	9.12698	27.7414	19.375	15.013	3.80342	3.71102	13.2548	6.91358	68.3	24.3539	25.9492	2.72331
	214					0.510949	0.243243		0.0858369	0.555556		0.06238			0.446266	-0.144231	0.566964	0.467033		0.517827	0.847953		1.27479	6.28571	0.228873	0.933333	0.988701	0.682211	0.993555	2.06633	1.07383	0.963173	0.625	2.41877		0.700935	0.305263	1.46789		0.4	0.844595		0.750507		1.98312	0.706714
CspC	14	-0.486111		-0.166667	-0.0725953	-0.608696	0.252525	0.516304	1.5	4.18367		-0.208333		0.412371	2.34201			1.61905	0.758755	0.153257	1.45	0.749319	2.72727	1.17778	2.12644	0.913327	1.95946	2.31544			14.1129	-0.19802	7.66447	1.36364	0.833333		4.70721	2.10177	4.39926		0.54	0.915119	6.53495		3.14985	3.159
	74	0.39604	5.09881			0.0232019					0.762712		1.60194	1.88131		1.13043	0.913242	5.10638		3.01754		0.339233	4.89655	1.19048	1.66667	1.16519	1.12179	2.35828	4.30556	2.20183		1.17021	3.31731	5.48309			15.1303	7.3741	4.60317		3.38596	0.711575			6.36364	3.5
	134	0.515075	0.606383	1.04046	-0.130435	-0.863095	1.47399	2.29927		1.12782	0.971564				1.17391			0.804795		0.276786		0.752809			3.43115		0.849515		-0.0352113	0.236593	-0.0746269			1.46382	0.555556	0.700935	1.66118	1.23057	1.32479	0.748441	3.02998	-0.154321	-0.65	3.68787	0.364238	0.87146
	214					-0.0851582	-0.0878378			-0.214592	-0.448029	-0.0911708			-0.282332	-0.448718	0.0491071	0.604396		-0.0933786	-0.380117		0.72238		0.0616197	0.511111	-0.621469	0.0690846	0.725027	0.229592	1.97148	-0.0708215	0.15625	-0.0902527		-0.373832	-0.242105	-2.15596		-0.125	-0.439189		0.20284		0.400844	0.45053
C40 Pep 2	14	1.33663	1.58103			-0.139211					0.29661		0.0970874	0.492424		0.869565	0.105023	-1.17021		0.298246		-0.0737463	-2.03448	0.740741	0.539216	-0.766962	0.785256	-0.0566893	0.486111	0.229358		1.19149	1.75481	0.688406			3.40047	2.67986	0.634921		0.517544	10.5693			9.6281	0.0555556
	74	0.856481		2.08333	3.4755	1.65217	3.20707	2.30072	2.28333	3.02041		1.92708		7.73196	5.01859			5.65079	2.50973		4.9	2.94278		5.73333	4.88506	2.43243					4.43548	4.38119	9.24342	0.770751	9.18519		6.19369	7.21239	14.2884		7.12	9.23077	7.11246		9.93884	15.3138
	134	2.81407	1.2766	3.61272	5.43478	1.875	4.58092	9.70803		1.74812	4.59716				2.63043			2.07192		2.13393		1.26966			3.78743	3.32957	7.1966		9.01408	6.40379	8.13433			5.06579	5.39683	3.84735	3.96382	1.99482	2.82051	1.73597	8.16916	5.06173	1.4	1.0338	1.13687	6.81917
	214					1.38686	0.628378			2.67167	2.50896	0.235125			2.59563	6.58654	0.65625	0		0.33107	2.45614		4.24929	4.57143	0.783451	6.84444	13.4181	2.02936	2.06767	3.32908	1.80369	2.4221	2.89062	3.91697		2.39486	2.76842	6.00917		0.95	8.47973		3.46856		3.63924	3.93993
FlgGEK	14	0.902778		1.47917	0.53539	2.34783		1.20471	1.88333			1.38889			2.23048			2.07937	1.94553	2.58621	1	2.73842		2.47778	2.93103	0.969245					1.33065	2.47525	2.48355	0.968379	1.44444		2.16216	2.76549	3.99261		2	3.5809	2.5228		5.65749	4.35146
	74	2.22772	2.11462			1.2529					1.06992		2.5	2.08333		2.34783	0.744292			1.50877		0.324484	2.62069	1.0582	2.32026	1.00295	2.53205	1.45125	2.24537	0.688073		2.29787	4.13462	4.51691			2.55924	11.6906	3.96825		1.07018				33.3058	7.66667
	134	0.427136	0.457447	1.96532	2.91304	0.684524	1.05491	1.16788		1.76692	0.793839				1.30435			0.565068		0.535714		1.48315			1.48204	1.03837	0.667476		0.985915	1.34069	1.26866			0.657895	0.813492	1.21495	1.20066	0.738342	0.854701	0.654886	1.15632	0.679012	1	2.55467	1.61148	0.697168
	214					0.437956	0.371622			0.364807	1.03943	0.163148			0.200364	0.416667	0.308036	0.576923		0.373514	1.90058		1.00567		0.519366	1.04444	0.819209	0.474957	0.107411	0.956633	0.134228	1.13314	1.3151	1.20939		0.747664	0.305263	0.412844		5.45	0.506757		1.17647		0.92827	1.12191
