# Supplementary material for: Mucosal vaccination clears Clostridioides difficile colonization
Source: Nature. 2026 Feb 18;652(8112):1289–97. doi: 10.1038/s41586-026-10138-x (PMC13128438; doi:10.1038/s41586-026-10138-x)
Supplement: Supplementary file 20 — Source Data Extended Data Fig. 10 [file 41586_2026_10138_MOESM20_ESM.xlsx]

## Sheet: Ext. Fig. 10a-r
% Parent of Intraepithelial and Lamina Propria Lymphocytes
		Naïve				dmLT Only - D60			dmLT Only - D120					Toxins + dmLT - D60					Toxins + dmLT - D120					Toxins + NTAs + dmLT - D60					Toxins + NTAs + dmLT - D120
Intraepithelial Lymphocytes	Lymphocytes	1.62	2.17	1.18	3.94	48.44	28.59	45.35	49.8	52	38.6	53.4	32.9	41.45	47.71	9.76	55.22	62.34	35.5	46.7	50.1	52.5	45.5	40.56	56.94	31.32	35.7	53.76	53.8	58.1	38.7	42.5	43
	B cells	18.07	16.77	10.32	17.31	33.3	36.58	35.07	32	17.6	29.8	33	34.8	15.05	17.96	6.99	50.66	33.4	30.8	19.7	25.2	35.8	32.5	27.99	16.07	48.89	53.4	17.75	25.6	20	18.7	28.2	22.3
	T cells	25.52	20.3	20.14	20.37	19.6	19.83	24.49	20.1	18.7	22.2	19.6	25.4	38.16	35.53	28.87	33.17	33.01	30.8	29.4	35.6	32	32.1	25.38	29.49	23.19	22.67	33.11	28.9	30	26.5	37.6	32.9
	CD8+ T cells	36.03	37.78	33.08	68.63	40.94	31.23	34.9	37.6	41.1	30.3	32	33.4	65.26	49.12	47.36	40.11	50.73	45.7	48.3	52.9	47.7	44.6	49.6	58.49	39.98	43.54	38.17	43.9	51.1	52.7	45.5	46.7
	CD8+ TRM	24.41	35.32	16.54	75.24	58.25	50.73	46.03	38.2	50.4	42.2	39.7	46.5	81.8	65.55	67.79	9.8	58.05	60	62.2	70.8	59.5	59.7	64.1	74.64	56.21	60.41	57.41	68.9	59	71.2	72.4	65.5
	CD4+ T cells	30.07	32.16	28.86	15.03	34.83	42.63	48.78	14.5	47.7	30.2	32.2	41.7	22.96	31.45	24.48	53.63	40.28	20.6	29.9	34.5	31.2	22.2	32.66	27.21	47.66	44.25	48.91	42.2	47.4	30.8	49.1	49.8
	CD4+ TRM	0	1.75	1.72	4.35	2.61	1.52	1.98	2	1.76	2.63	1.89	1.4	1.3	1.27	4.45	3.11	4.33	7.8	5.42	2.88	1.24	5.53	2.36	9.01	2.3	3.12	0.78	1.8	7.43	3.14	4.5	2.6
	MAIT cells	7.23	8.43	3.23	8.5	6.37	13.64	9.69	5.05	6.77	14.6	7.28	6.53	5.89	8.83	21.21	7.83	6.33	8.34	6.88	2.01	12.5	8.89	9.97	11	23.17	9.24	4.33	14.5	8.75	3.33	8.9	5.64
Lamina Propria Lymphocytes	Lymphocytes	1.62	2.17	1.18	3.94	62.88	46.11	54.04	55.3	43.2	61.7	54.8	52	40.36	36.5	48.72	54.24	51.19	42.6	39.4	58.1	53.2	60.8	60.78	37.99	40.65	59.8	42.46	61.6	41.4	47.9	53.5	58.5
	B cells	18.07	16.77	10.32	17.31	62.21	31.33	40.07	66.3	50	27.2	36.4	28.7	31.63	24.25	15.73	41.36	52.65	39.5	16.9	25.2	17.4	26.7	44.8	20.78	39.65	51.83	15.35	21.9	15.8	42.8	33.4	28
	T cells	25.52	20.3	20.14	20.37	8.45	15.39	16.54	7.53	8.8	5.41	16.78	14.4	25.17	28.55	27.97	19.2	15.94	27.8	24.5	22.1	16.3	17.8	18.47	24.42	18.22	24.81	21.67	23.9	28.8	19	21.2	24.5
	CD8+ T cells	36.03	37.78	33.08		50.74	32.02	38.41	42	37.6	32.9	25.3	30.1	60.29	53.21	44.95	46.62	72.06	50.6	49.1	48.5	53.7	43.8		56.64	57.72	48.76	55.1	68.8	69.2	71.4	63.6	60.5
	CD8+ TRM	24.41	35.32	16.54		68.94	53.96	53.58	55.2	61.5	54.5	60.8	58	78.69	74.66	79.63	52.14	88.85	79.6	76.4	80.1	59.9	70.4	61.59	76.56	74.12	43.79	74.57	67.5	72.4	74.6	68.2	81.7
	CD4+ T cells	30.07	32.16	28.86	15.03	25.42	31.9	39.09	28.9	14.7	27	21.2	35.5	26.19	28.52	29.58	36.77	14.05	29	27.8	20.6	25.5	26.5	37.04	28.18	25.42	42.85	24.38	22.1	23.5	19.8	25.4	25.7
	CD4+ TRM	0	1.75	1.72	4.35	7.44	3.98	3.32	4.11	6.72	5.55	2.91	5.8	7.77	4.38	7.41	5.69	11.67	8.78	6.21	7.43	6.77	9.8	7.59	9.38	9.66	7.4	8.65	9.85	10.12	11.77	9.49	9.44
	MAIT cells	7.23	8.43	3.23	8.5	2.94	17.22	4.35	2.34	4.5	3.47	3.78	1.24	2.62	1.81	2.7	3.19	6.63	4.55	2.68	2.47	3.12	3.99	4.16	2.1	5.68	2.79	3.58	6.22	2.54	5.64	4.7	2.92
